# Supplementary material for: Methyl 2-[(3RS,4RS)-3-phenyl-4-(phenyl­sulfon­yl)isoxazolidin-2-yl]acetate
Source: Acta Crystallogr Sect E Struct Rep Online. 2014 May 31;70(Pt 6):o728–9. doi: 10.1107/S1600536814012161 (PMC4051012; doi:10.1107/S1600536814012161)
Supplement: Supplementary file 1 [file e-70-0o728-sup1.cif]

##############################################################################
#                                                                            #
# This CIF contains the data in a paper accepted for publication in          #
# Acta Crystallographica Section E. It conforms to the requirements of       #
# Notes for Authors for Acta Crystallographica Section E, and has been       #
# peer reviewed under the auspices of the IUCr Commission on Journals.       #
#                                                                            #
# Full details of the Crystallographic Information File format               #
# are given in the paper "The Crystallographic Information File (CIF):       #
# a New Standard Archive File for Crystallography" by S. R. Hall, F. H.      #
# Allen and I. D. Brown [Acta Cryst. (1991), A47, 655-685].                  #
#                                                                            #
# The current version of the core CIF dictionary is obtainable from          #
# ftp://ftp.iucr.org/pub/cif_core.dic.                                       #
#                                                                            #
# Software is freely available for graphical display of the structure(s)     #
# in this CIF. For information consult the CIF software page                 #
# http://www.iucr.org/resources/cif/software.                                #
#                                                                            #
# This file may be used for bona fide research purposes within the           #
# scientific community so long as proper attribution is given to the journal # 
# article from which it was obtained.                                        #
#                                                                            #
##############################################################################
data_I
_database_code_depnum_ccdc_archive 'CCDC 1005309'
_audit_creation_method     SHELXL-97
_chemical_name_systematic
;
Methyl
2-[(3<i>RS</i>,4<i>RS</i>)-3-phenyl-4-(phenylsulfonyl)isoxazolidin-2-yl]acetate
;
_chemical_name_common     ?
_chemical_formula_moiety     'C18 H19 N O5 S'
_chemical_formula_sum     'C18 H19 N O5 S'
_chemical_formula_iupac     'C18 H19 N O5 S'
_chemical_formula_weight     361.40
_chemical_melting_point     ?
_symmetry_cell_setting     monoclinic
_symmetry_space_group_name_H-M     'P 21/c'
_symmetry_space_group_name_Hall     '-P 2ybc'
loop_
    _symmetry_equiv_pos_as_xyz
    'x, y, z'
    '-x, y+1/2, -z+1/2'
    '-x, -y, -z'
    'x, -y-1/2, z-1/2'
_cell_length_a     8.2346(2)
_cell_length_b     15.1469(5)
_cell_length_c     13.7410(4)
_cell_angle_alpha     90.00
_cell_angle_beta     103.362(3)
_cell_angle_gamma     90.00
_cell_volume     1667.50(8)
_cell_formula_units_Z     4
_cell_measurement_reflns_used     4839
_cell_measurement_theta_min     2.03
_cell_measurement_theta_max     30.59
_cell_measurement_temperature     100(2)
_exptl_crystal_description     block
_exptl_crystal_colour     colourless
_exptl_crystal_size_max     0.50
_exptl_crystal_size_mid     0.47
_exptl_crystal_size_min     0.37
_exptl_crystal_density_diffrn     1.440
_exptl_crystal_density_meas     ?
_exptl_crystal_density_method     'not measured'
_exptl_crystal_F_000     760
_exptl_absorpt_coefficient_mu     0.224
_exptl_absorpt_correction_type     multi-scan
_exptl_absorpt_process_details     '(Blessing, 1995)'
_exptl_absorpt_correction_T_min     0.8963
_exptl_absorpt_correction_T_max     0.9218
_exptl_special_details
;
;
_diffrn_ambient_temperature     100(2)
_diffrn_radiation_type     MoK\a
_diffrn_radiation_wavelength     0.71073
_diffrn_radiation_source     'fine-focus sealed tube'
_diffrn_radiation_monochromator     Triumph
_diffrn_measurement_device_type     'Bruker Kappa APEXII DUO'
_diffrn_measurement_method     'Omega + Phi Scans'
_diffrn_detector_area_resol_mean     ?
_diffrn_reflns_number     34342
_diffrn_reflns_av_R_equivalents     0.0219
_diffrn_reflns_av_sigmaI/netI     0.0111
_diffrn_reflns_theta_min     2.03
_diffrn_reflns_theta_max     30.59
_diffrn_reflns_theta_full     30.59
_diffrn_measured_fraction_theta_max     0.995
_diffrn_measured_fraction_theta_full     0.995
_diffrn_reflns_limit_h_min     -11
_diffrn_reflns_limit_h_max     11
_diffrn_reflns_limit_k_min     -21
_diffrn_reflns_limit_k_max     21
_diffrn_reflns_limit_l_min     -19
_diffrn_reflns_limit_l_max     19
_diffrn_standards_number     0
_diffrn_standards_interval_count     0
_diffrn_standards_interval_time     ?
_diffrn_standards_decay_%     0
_refine_special_details
;
 Refinement of F^2^ against ALL reflections.  The weighted R-factor wR and
 goodness of fit S are based on F^2^, conventional R-factors R are based
 on F, with F set to zero for negative F^2^. The threshold expression of
 F^2^ > 2sigma(F^2^) is used only for calculating R-factors(gt) etc. and is
 not relevant to the choice of reflections for refinement.  R-factors based
 on F^2^ are statistically about twice as large as those based on F, and R-
 factors based on ALL data will be even larger.
;
_reflns_number_total     5105
_reflns_number_gt     4839
_reflns_threshold_expression     I>2\s(I)
_refine_ls_structure_factor_coef     Fsqd
_refine_ls_matrix_type     full
_refine_ls_R_factor_all     0.0321
_refine_ls_R_factor_gt     0.0306
_refine_ls_wR_factor_gt     0.0837
_refine_ls_wR_factor_ref     0.0847
_refine_ls_goodness_of_fit_ref     1.031
_refine_ls_restrained_S_all     1.031
_refine_ls_number_reflns     5105
_refine_ls_number_parameters     228
_refine_ls_number_restraints     0
_refine_ls_hydrogen_treatment     constr
_refine_ls_weighting_scheme     calc
_refine_ls_weighting_details
         'calc w=1/[\s^2^(Fo^2^)+(0.0474P)^2^+0.6732P] where P=(Fo^2^+2Fc^2^)/3'
_atom_sites_solution_hydrogens     geom
_atom_sites_solution_primary     direct
_atom_sites_solution_secondary     difmap
_refine_ls_shift/su_max     0.003
_refine_ls_shift/su_mean     0.000
_refine_diff_density_max     0.437
_refine_diff_density_min     -0.318
_refine_ls_extinction_method     'SHELXL97 (Sheldrick, 2008)'
_refine_ls_extinction_coef     0.0182(13)
_refine_ls_extinction_expression
                                  'Fc^*^=kFc[1+0.001xFc^2^\l^3^/sin(2\q)]^-1/4^'
loop_
    _atom_type_symbol
    _atom_type_description
    _atom_type_scat_dispersion_real
    _atom_type_scat_dispersion_imag
    _atom_type_scat_source
    'C' 'C' 0.0033 0.0016
                         'International Tables Vol C Tables 4.2.6.8 and 6.1.1.4'
    'H' 'H' 0.0000 0.0000
                         'International Tables Vol C Tables 4.2.6.8 and 6.1.1.4'
    'N' 'N' 0.0061 0.0033
                         'International Tables Vol C Tables 4.2.6.8 and 6.1.1.4'
    'O' 'O' 0.0106 0.0060
                         'International Tables Vol C Tables 4.2.6.8 and 6.1.1.4'
    'S' 'S' 0.1246 0.1234
                         'International Tables Vol C Tables 4.2.6.8 and 6.1.1.4'
_computing_data_collection     'APEX2 (Bruker, 2008)'
_computing_cell_refinement     'SAINT (Bruker, 2008)'
_computing_data_reduction     'SAINT (Bruker, 2008)'
_computing_structure_solution     'SHELXS97 (Sheldrick, 2008)'
_computing_structure_refinement     'SHELXL97 (Sheldrick, 2008)'
_computing_molecular_graphics     'ORTEP-3 for Windows (Farrugia, 2012)'
_computing_publication_material
                                'WinGX (Farrugia, 2012) and PLATON (Spek, 2009)'
loop_
    _atom_site_type_symbol
    _atom_site_label
    _atom_site_fract_x
    _atom_site_fract_y
    _atom_site_fract_z
    _atom_site_U_iso_or_equiv
    _atom_site_adp_type
    _atom_site_calc_flag
    _atom_site_refinement_flags
    _atom_site_occupancy
    _atom_site_symmetry_multiplicity
    _atom_site_disorder_assembly
    _atom_site_disorder_group
    S S1 0.79940(2) 1.032574(13) 0.635211(14) 0.01200(6) Uani d . 1 1 . .
    O O1 0.70058(8) 0.81466(4) 0.54622(5) 0.01522(13) Uani d . 1 1 . .
    O O2 0.72422(9) 1.03940(4) 0.52956(5) 0.01772(13) Uani d . 1 1 . .
    O O3 0.96262(8) 1.07049(5) 0.67213(5) 0.01888(14) Uani d . 1 1 . .
    O O4 0.80821(10) 0.63499(6) 0.40190(6) 0.02603(16) Uani d . 1 1 . .
    O O5 0.86652(9) 0.60662(5) 0.56648(5) 0.02053(14) Uani d . 1 1 . .
    N N1 0.86900(9) 0.78645(5) 0.59648(5) 0.01279(13) Uani d . 1 1 . .
    C C1 0.95186(10) 0.87109(5) 0.63373(6) 0.01223(14) Uani d . 1 1 . .
    H H1 0.9807 0.9049 0.5775 0.015 Uiso calc R 1 1 . .
    C C2 0.81075(10) 0.91865(5) 0.67116(6) 0.01263(14) Uani d . 1 1 . .
    H H2 0.8324 0.9140 0.7456 0.015 Uiso calc R 1 1 . .
    C C3 0.65340(11) 0.86529(6) 0.62291(7) 0.01560(16) Uani d . 1 1 . .
    H H3A 0.6202 0.8262 0.6727 0.019 Uiso calc R 1 1 . .
    H H3B 0.5592 0.9051 0.5942 0.019 Uiso calc R 1 1 . .
    C C4 0.93803(11) 0.74795(6) 0.51777(6) 0.01446(15) Uani d . 1 1 . .
    H H4A 1.0605 0.7420 0.5417 0.017 Uiso calc R 1 1 . .
    H H4B 0.9157 0.7877 0.4590 0.017 Uiso calc R 1 1 . .
    C C5 0.86226(10) 0.65792(6) 0.48709(7) 0.01502(16) Uani d . 1 1 . .
    C C6 0.79515(15) 0.51924(7) 0.54660(9) 0.0275(2) Uani d . 1 1 . .
    H H6A 0.6763 0.5243 0.5143 0.041 Uiso calc R 1 1 . .
    H H6B 0.8082 0.4869 0.6097 0.041 Uiso calc R 1 1 . .
    H H6C 0.8527 0.4874 0.5023 0.041 Uiso calc R 1 1 . .
    C C7 1.10686(10) 0.85329(5) 0.71446(6) 0.01261(15) Uani d . 1 1 . .
    C C8 1.10257(11) 0.79292(6) 0.79082(6) 0.01487(15) Uani d . 1 1 . .
    H H8 1.0023 0.7622 0.7915 0.018 Uiso calc R 1 1 . .
    C C9 1.24526(11) 0.77794(6) 0.86569(6) 0.01609(16) Uani d . 1 1 . .
    H H9 1.2423 0.7366 0.9172 0.019 Uiso calc R 1 1 . .
    C C10 1.39254(11) 0.82316(6) 0.86564(7) 0.01755(17) Uani d . 1 1 . .
    H H10 1.4898 0.8127 0.9169 0.021 Uiso calc R 1 1 . .
    C C11 1.39663(11) 0.88376(6) 0.79017(7) 0.01806(17) Uani d . 1 1 . .
    H H11 1.4963 0.9154 0.7905 0.022 Uiso calc R 1 1 . .
    C C12 1.25445(11) 0.89810(6) 0.71397(7) 0.01584(16) Uani d . 1 1 . .
    H H12 1.2583 0.9385 0.6617 0.019 Uiso calc R 1 1 . .
    C C13 0.66058(10) 1.07755(5) 0.70249(6) 0.01229(14) Uani d . 1 1 . .
    C C14 0.49136(11) 1.08311(6) 0.65773(7) 0.01553(16) Uani d . 1 1 . .
    H H14 0.4499 1.0639 0.5908 0.019 Uiso calc R 1 1 . .
    C C15 0.38351(11) 1.11734(6) 0.71286(8) 0.01927(17) Uani d . 1 1 . .
    H H15 0.2674 1.1215 0.6835 0.023 Uiso calc R 1 1 . .
    C C16 0.44528(12) 1.14540(6) 0.81051(8) 0.01993(18) Uani d . 1 1 . .
    H H16 0.3711 1.1683 0.8480 0.024 Uiso calc R 1 1 . .
    C C17 0.61525(13) 1.14025(7) 0.85386(7) 0.02118(18) Uani d . 1 1 . .
    H H17 0.6568 1.1602 0.9205 0.025 Uiso calc R 1 1 . .
    C C18 0.72483(11) 1.10607(6) 0.80006(7) 0.01731(16) Uani d . 1 1 . .
    H H18 0.8410 1.1023 0.8293 0.021 Uiso calc R 1 1 . .
loop_
    _atom_site_aniso_label
    _atom_site_aniso_U_11
    _atom_site_aniso_U_22
    _atom_site_aniso_U_33
    _atom_site_aniso_U_12
    _atom_site_aniso_U_13
    _atom_site_aniso_U_23
    S1 0.01266(10) 0.01083(10) 0.01277(10) 0.00014(6) 0.00347(7) -0.00027(6)
    O1 0.0121(3) 0.0164(3) 0.0166(3) 0.0018(2) 0.0022(2) -0.0024(2)
    O2 0.0230(3) 0.0180(3) 0.0123(3) 0.0022(2) 0.0046(2) 0.0020(2)
    O3 0.0131(3) 0.0166(3) 0.0276(3) -0.0022(2) 0.0059(2) -0.0041(2)
    O4 0.0288(4) 0.0321(4) 0.0171(3) -0.0077(3) 0.0053(3) -0.0090(3)
    O5 0.0263(3) 0.0146(3) 0.0199(3) -0.0044(2) 0.0036(3) -0.0014(2)
    N1 0.0122(3) 0.0127(3) 0.0134(3) 0.0013(2) 0.0028(2) -0.0020(2)
    C1 0.0137(3) 0.0113(3) 0.0120(3) 0.0005(3) 0.0036(3) -0.0004(3)
    C2 0.0143(3) 0.0112(3) 0.0130(3) 0.0014(3) 0.0044(3) 0.0007(3)
    C3 0.0151(4) 0.0130(3) 0.0204(4) -0.0004(3) 0.0076(3) -0.0018(3)
    C4 0.0162(4) 0.0142(4) 0.0139(3) 0.0003(3) 0.0054(3) -0.0020(3)
    C5 0.0122(3) 0.0170(4) 0.0165(4) 0.0008(3) 0.0047(3) -0.0037(3)
    C6 0.0315(5) 0.0157(4) 0.0376(6) -0.0070(4) 0.0126(4) -0.0047(4)
    C7 0.0139(3) 0.0118(3) 0.0123(3) 0.0014(3) 0.0034(3) -0.0009(3)
    C8 0.0161(4) 0.0140(4) 0.0146(3) 0.0000(3) 0.0039(3) 0.0004(3)
    C9 0.0193(4) 0.0147(4) 0.0142(4) 0.0028(3) 0.0037(3) 0.0010(3)
    C10 0.0155(4) 0.0203(4) 0.0160(4) 0.0038(3) 0.0020(3) -0.0015(3)
    C11 0.0139(4) 0.0218(4) 0.0188(4) -0.0007(3) 0.0045(3) -0.0013(3)
    C12 0.0154(4) 0.0168(4) 0.0161(4) -0.0006(3) 0.0050(3) 0.0005(3)
    C13 0.0129(3) 0.0105(3) 0.0138(3) 0.0004(3) 0.0036(3) -0.0004(3)
    C14 0.0137(3) 0.0147(4) 0.0173(4) 0.0003(3) 0.0018(3) 0.0003(3)
    C15 0.0146(4) 0.0162(4) 0.0281(5) 0.0016(3) 0.0071(3) 0.0018(3)
    C16 0.0234(4) 0.0137(4) 0.0268(5) 0.0016(3) 0.0141(4) 0.0000(3)
    C17 0.0259(4) 0.0212(4) 0.0178(4) 0.0000(3) 0.0078(3) -0.0051(3)
    C18 0.0165(4) 0.0192(4) 0.0155(4) 0.0004(3) 0.0022(3) -0.0036(3)
_geom_special_details
;
 All esds (except the esd in the dihedral angle between two l.s. planes)
 are estimated using the full covariance matrix.  The cell esds are taken
 into account individually in the estimation of esds in distances, angles
 and torsion angles; correlations between esds in cell parameters are only
 used when they are defined by crystal symmetry.  An approximate (isotropic)
 treatment of cell esds is used for estimating esds involving l.s. planes.
;
loop_
    _geom_bond_atom_site_label_1
    _geom_bond_atom_site_label_2
    _geom_bond_site_symmetry_2
    _geom_bond_distance
    _geom_bond_publ_flag
    S1 O2 . 1.4444(7) ?
    S1 O3 . 1.4417(7) ?
    S1 C13 . 1.7646(8) ?
    S1 C2 . 1.7914(8) ?
    O1 N1 . 1.4630(9) ?
    O1 C3 . 1.4278(10) ?
    O4 C5 . 1.2034(11) ?
    O5 C5 . 1.3333(11) ?
    O5 C6 . 1.4483(12) ?
    N1 C1 . 1.4865(11) ?
    N1 C4 . 1.4551(10) ?
    C1 C7 . 1.5092(11) ?
    C1 C2 . 1.5524(11) ?
    C1 H1 . 1.0000 ?
    C2 C3 . 1.5410(12) ?
    C2 H2 . 1.0000 ?
    C3 H3A . 0.9900 ?
    C3 H3B . 0.9900 ?
    C4 C5 . 1.5182(12) ?
    C4 H4A . 0.9900 ?
    C4 H4B . 0.9900 ?
    C6 H6A . 0.9800 ?
    C6 H6B . 0.9800 ?
    C6 H6C . 0.9800 ?
    C7 C12 . 1.3933(12) ?
    C7 C8 . 1.3985(12) ?
    C8 C9 . 1.3898(12) ?
    C8 H8 . 0.9500 ?
    C9 C10 . 1.3931(13) ?
    C9 H9 . 0.9500 ?
    C10 C11 . 1.3911(13) ?
    C10 H10 . 0.9500 ?
    C11 C12 . 1.3956(12) ?
    C11 H11 . 0.9500 ?
    C12 H12 . 0.9500 ?
    C13 C14 . 1.3896(11) ?
    C13 C18 . 1.3914(12) ?
    C14 C15 . 1.3937(13) ?
    C14 H14 . 0.9500 ?
    C15 C16 . 1.3871(14) ?
    C15 H15 . 0.9500 ?
    C16 C17 . 1.3909(14) ?
    C16 H16 . 0.9500 ?
    C17 C18 . 1.3918(13) ?
    C17 H17 . 0.9500 ?
    C18 H18 . 0.9500 ?
loop_
    _geom_angle_atom_site_label_1
    _geom_angle_atom_site_label_2
    _geom_angle_atom_site_label_3
    _geom_angle_site_symmetry_1
    _geom_angle_site_symmetry_3
    _geom_angle
    _geom_angle_publ_flag
    O2 S1 C2 . . 109.21(4) ?
    O2 S1 C13 . . 108.66(4) ?
    O3 S1 O2 . . 118.25(4) ?
    O3 S1 C2 . . 107.56(4) ?
    O3 S1 C13 . . 109.03(4) ?
    C13 S1 C2 . . 103.07(4) ?
    C3 O1 N1 . . 101.44(6) ?
    C5 O5 C6 . . 116.45(8) ?
    O1 N1 C1 . . 102.73(6) ?
    C4 N1 O1 . . 104.87(6) ?
    C4 N1 C1 . . 112.00(7) ?
    N1 C1 C2 . . 101.25(6) ?
    N1 C1 C7 . . 109.99(7) ?
    N1 C1 H1 . . 110.3 ?
    C2 C1 H1 . . 110.3 ?
    C7 C1 C2 . . 114.21(7) ?
    C7 C1 H1 . . 110.3 ?
    S1 C2 H2 . . 109.6 ?
    C1 C2 S1 . . 110.55(5) ?
    C1 C2 H2 . . 109.6 ?
    C3 C2 S1 . . 113.67(6) ?
    C3 C2 C1 . . 103.50(6) ?
    C3 C2 H2 . . 109.6 ?
    O1 C3 C2 . . 104.72(6) ?
    O1 C3 H3A . . 110.8 ?
    O1 C3 H3B . . 110.8 ?
    C2 C3 H3A . . 110.8 ?
    C2 C3 H3B . . 110.8 ?
    H3A C3 H3B . . 108.9 ?
    N1 C4 C5 . . 111.12(7) ?
    N1 C4 H4A . . 109.4 ?
    N1 C4 H4B . . 109.4 ?
    C5 C4 H4A . . 109.4 ?
    C5 C4 H4B . . 109.4 ?
    H4A C4 H4B . . 108.0 ?
    O4 C5 O5 . . 124.17(9) ?
    O4 C5 C4 . . 124.42(9) ?
    O5 C5 C4 . . 111.40(7) ?
    O5 C6 H6A . . 109.5 ?
    O5 C6 H6B . . 109.5 ?
    O5 C6 H6C . . 109.5 ?
    H6A C6 H6B . . 109.5 ?
    H6A C6 H6C . . 109.5 ?
    H6B C6 H6C . . 109.5 ?
    C8 C7 C1 . . 120.30(7) ?
    C12 C7 C1 . . 119.99(7) ?
    C12 C7 C8 . . 119.70(8) ?
    C7 C8 H8 . . 120.0 ?
    C9 C8 C7 . . 119.90(8) ?
    C9 C8 H8 . . 120.0 ?
    C8 C9 C10 . . 120.43(8) ?
    C8 C9 H9 . . 119.8 ?
    C10 C9 H9 . . 119.8 ?
    C9 C10 H10 . . 120.1 ?
    C11 C10 C9 . . 119.73(8) ?
    C11 C10 H10 . . 120.1 ?
    C10 C11 C12 . . 120.09(8) ?
    C10 C11 H11 . . 120.0 ?
    C12 C11 H11 . . 120.0 ?
    C7 C12 C11 . . 120.14(8) ?
    C7 C12 H12 . . 119.9 ?
    C11 C12 H12 . . 119.9 ?
    C14 C13 S1 . . 119.75(6) ?
    C14 C13 C18 . . 121.79(8) ?
    C18 C13 S1 . . 118.46(6) ?
    C13 C14 C15 . . 118.80(8) ?
    C13 C14 H14 . . 120.6 ?
    C15 C14 H14 . . 120.6 ?
    C14 C15 H15 . . 119.9 ?
    C16 C15 C14 . . 120.16(8) ?
    C16 C15 H15 . . 119.9 ?
    C15 C16 C17 . . 120.32(8) ?
    C15 C16 H16 . . 119.8 ?
    C17 C16 H16 . . 119.8 ?
    C16 C17 C18 . . 120.34(9) ?
    C16 C17 H17 . . 119.8 ?
    C18 C17 H17 . . 119.8 ?
    C13 C18 C17 . . 118.58(8) ?
    C13 C18 H18 . . 120.7 ?
    C17 C18 H18 . . 120.7 ?
loop_
    _geom_torsion_atom_site_label_1
    _geom_torsion_atom_site_label_2
    _geom_torsion_atom_site_label_3
    _geom_torsion_atom_site_label_4
    _geom_torsion_site_symmetry_1
    _geom_torsion_site_symmetry_2
    _geom_torsion_site_symmetry_3
    _geom_torsion_site_symmetry_4
    _geom_torsion
    _geom_torsion_publ_flag
    O2 S1 C2 C1 . . . . 74.55(6) ?
    O2 S1 C2 C3 . . . . -41.32(7) ?
    O3 S1 C2 C1 . . . . -54.94(6) ?
    O3 S1 C2 C3 . . . . -170.82(6) ?
    C13 S1 C2 C1 . . . . -170.06(6) ?
    C13 S1 C2 C3 . . . . 74.06(6) ?
    O2 S1 C13 C14 . . . . 22.31(8) ?
    O2 S1 C13 C18 . . . . -158.13(7) ?
    O3 S1 C13 C14 . . . . 152.47(7) ?
    O3 S1 C13 C18 . . . . -27.97(8) ?
    C2 S1 C13 C14 . . . . -93.47(7) ?
    C2 S1 C13 C18 . . . . 86.09(7) ?
    C3 O1 N1 C1 . . . . -52.69(7) ?
    C3 O1 N1 C4 . . . . -169.90(6) ?
    N1 O1 C3 C2 . . . . 41.37(7) ?
    C6 O5 C5 O4 . . . . -2.30(13) ?
    C6 O5 C5 C4 . . . . 179.09(8) ?
    O1 N1 C1 C2 . . . . 40.94(7) ?
    O1 N1 C1 C7 . . . . 162.10(6) ?
    C4 N1 C1 C2 . . . . 152.97(7) ?
    C4 N1 C1 C7 . . . . -85.88(8) ?
    O1 N1 C4 C5 . . . . -74.22(8) ?
    C1 N1 C4 C5 . . . . 175.10(7) ?
    N1 C1 C2 S1 . . . . -137.47(5) ?
    N1 C1 C2 C3 . . . . -15.40(8) ?
    C7 C1 C2 S1 . . . . 104.39(7) ?
    C7 C1 C2 C3 . . . . -133.54(7) ?
    N1 C1 C7 C8 . . . . -45.64(10) ?
    N1 C1 C7 C12 . . . . 135.35(8) ?
    C2 C1 C7 C8 . . . . 67.39(10) ?
    C2 C1 C7 C12 . . . . -111.62(9) ?
    S1 C2 C3 O1 . . . . 104.22(7) ?
    C1 C2 C3 O1 . . . . -15.74(8) ?
    N1 C4 C5 O4 . . . . 132.00(9) ?
    N1 C4 C5 O5 . . . . -49.40(9) ?
    C1 C7 C8 C9 . . . . -179.03(8) ?
    C12 C7 C8 C9 . . . . -0.02(13) ?
    C1 C7 C12 C11 . . . . 178.06(8) ?
    C8 C7 C12 C11 . . . . -0.95(13) ?
    C7 C8 C9 C10 . . . . 0.46(13) ?
    C8 C9 C10 C11 . . . . 0.06(13) ?
    C9 C10 C11 C12 . . . . -1.03(14) ?
    C10 C11 C12 C7 . . . . 1.48(14) ?
    S1 C13 C14 C15 . . . . 178.83(7) ?
    C18 C13 C14 C15 . . . . -0.72(13) ?
    S1 C13 C18 C17 . . . . -178.97(7) ?
    C14 C13 C18 C17 . . . . 0.59(14) ?
    C13 C14 C15 C16 . . . . 0.17(13) ?
    C14 C15 C16 C17 . . . . 0.50(14) ?
    C15 C16 C17 C18 . . . . -0.64(15) ?
    C16 C17 C18 C13 . . . . 0.10(14) ?
loop_
    _geom_hbond_atom_site_label_D
    _geom_hbond_atom_site_label_H
    _geom_hbond_atom_site_label_A
    _geom_hbond_site_symmetry_A
    _geom_hbond_distance_DH
    _geom_hbond_distance_HA
    _geom_hbond_distance_DA
    _geom_hbond_angle_DHA
    _geom_hbond_publ_flag
    C2 H2 O4 4_576 1.00 2.32 3.2778(11) 159 yes
    C14 H14 O2 3_676 0.95 2.48 3.3326(11) 150 yes
    C15 H15 O3 1_455 0.95 2.60 3.4543(12) 150 yes
    C18 H18 O5 2_756 0.95 2.50 3.4401(12) 169 yes
    C6 H6B Cg1 2_555 0.98 2.74 3.6157(12) 149 yes
_iucr_refine_instructions_details
;
TITL gul12 in P2(1)/c (compound ZN2)
CELL  0.71073   8.2346  15.1469  13.7410   90.000  103.362   90.000
ZERR     4.00   0.0002   0.0005   0.0004    0.000    0.003    0.000
LATT   1
SYMM  - X, 1/2 + Y, 1/2 - Z
SFAC  C    H    N    O    S
UNIT  72   76   4    20   4
MERG   2
OMIT     0.00  62.00
FMAP   2
PLAN   20
SIZE     0.37   0.47   0.50
ACTA
BOND   $H
CONF
LIST   4
WPDB  -1
L.S.  10
TEMP  -173.18
WGHT    0.047400    0.673200
EXTI    0.018159
FVAR       0.20346
MOLE    1
S1    5    0.799397    1.032574    0.635211    11.00000    0.01266    0.01083 =
         0.01277   -0.00027    0.00347    0.00014
O1    4    0.700582    0.814662    0.546223    11.00000    0.01206    0.01643 =
         0.01663   -0.00241    0.00222    0.00182
N1    3    0.869005    0.786453    0.596484    11.00000    0.01223    0.01266 =
         0.01342   -0.00199    0.00283    0.00135
C1    1    0.951864    0.871093    0.633734    11.00000    0.01368    0.01132 =
         0.01200   -0.00043    0.00358    0.00051
AFIX  13
H1    2    0.980696    0.904905    0.577524    11.00000   -1.20000
AFIX   0
O2    4    0.724218    1.039397    0.529555    11.00000    0.02305    0.01804 =
         0.01233    0.00197    0.00464    0.00222
C2    1    0.810746    0.918651    0.671161    11.00000    0.01433    0.01118 =
         0.01295    0.00070    0.00436    0.00141
AFIX  13
H2    2    0.832368    0.913962    0.745643    11.00000   -1.20000
AFIX   0
O3    4    0.962617    1.070486    0.672126    11.00000    0.01306    0.01661 =
         0.02756   -0.00405    0.00590   -0.00225
C3    1    0.653401    0.865287    0.622907    11.00000    0.01506    0.01304 =
         0.02041   -0.00178    0.00759   -0.00042
AFIX  23
H3A   2    0.620174    0.826227    0.672727    11.00000   -1.20000
H3B   2    0.559194    0.905127    0.594206    11.00000   -1.20000
AFIX   0
O4    4    0.808209    0.634990    0.401899    11.00000    0.02879    0.03213 =
         0.01714   -0.00903    0.00529   -0.00773
C4    1    0.938030    0.747950    0.517767    11.00000    0.01621    0.01421 =
         0.01392   -0.00196    0.00545    0.00029
AFIX  23
H4A   2    1.060503    0.742006    0.541711    11.00000   -1.20000
H4B   2    0.915696    0.787673    0.458962    11.00000   -1.20000
AFIX   0
O5    4    0.866518    0.606622    0.566484    11.00000    0.02627    0.01462 =
         0.01987   -0.00136    0.00363   -0.00437
C5    1    0.862259    0.657923    0.487086    11.00000    0.01220    0.01701 =
         0.01652   -0.00374    0.00466    0.00083
C6    1    0.795149    0.519244    0.546601    11.00000    0.03145    0.01567 =
         0.03756   -0.00472    0.01261   -0.00700
AFIX 137
H6A   2    0.676256    0.524302    0.514322    11.00000   -1.50000
H6B   2    0.808198    0.486891    0.609701    11.00000   -1.50000
H6C   2    0.852699    0.487413    0.502328    11.00000   -1.50000
AFIX   0
C7    1    1.106862    0.853289    0.714456    11.00000    0.01386    0.01180 =
         0.01234   -0.00089    0.00337    0.00144
C8    1    1.102570    0.792919    0.790824    11.00000    0.01615    0.01399 =
         0.01465    0.00037    0.00389   -0.00001
AFIX  43
H8    2    1.002271    0.762197    0.791529    11.00000   -1.20000
AFIX   0
C9    1    1.245258    0.777935    0.865686    11.00000    0.01926    0.01466 =
         0.01425    0.00096    0.00367    0.00279
AFIX  43
H9    2    1.242331    0.736580    0.917230    11.00000   -1.20000
AFIX   0
C10   1    1.392544    0.823162    0.865635    11.00000    0.01552    0.02033 =
         0.01601   -0.00146    0.00204    0.00378
AFIX  43
H10   2    1.489797    0.812660    0.916926    11.00000   -1.20000
AFIX   0
C11   1    1.396629    0.883764    0.790173    11.00000    0.01393    0.02177 =
         0.01882   -0.00125    0.00448   -0.00072
AFIX  43
H11   2    1.496335    0.915435    0.790509    11.00000   -1.20000
AFIX   0
C12   1    1.254447    0.898097    0.713972    11.00000    0.01538    0.01675 =
         0.01607    0.00051    0.00505   -0.00059
AFIX  43
H12   2    1.258296    0.938488    0.661661    11.00000   -1.20000
AFIX   0
C13   1    0.660577    1.077548    0.702491    11.00000    0.01290    0.01046 =
         0.01376   -0.00040    0.00359    0.00035
C14   1    0.491357    1.083105    0.657734    11.00000    0.01367    0.01475 =
         0.01730    0.00028    0.00178    0.00029
AFIX  43
H14   2    0.449930    1.063914    0.590768    11.00000   -1.20000
AFIX   0
C15   1    0.383509    1.117344    0.712864    11.00000    0.01456    0.01622 =
         0.02809    0.00181    0.00709    0.00160
AFIX  43
H15   2    0.267405    1.121474    0.683497    11.00000   -1.20000
AFIX   0
C16   1    0.445278    1.145405    0.810508    11.00000    0.02337    0.01371 =
         0.02679    0.00002    0.01414    0.00164
AFIX  43
H16   2    0.371132    1.168255    0.847951    11.00000   -1.20000
AFIX   0
C17   1    0.615252    1.140247    0.853859    11.00000    0.02594    0.02118 =
         0.01780   -0.00507    0.00784   -0.00004
AFIX  43
H17   2    0.656763    1.160153    0.920538    11.00000   -1.20000
AFIX   0
C18   1    0.724834    1.106073    0.800056    11.00000    0.01653    0.01917 =
         0.01548   -0.00362    0.00218    0.00035
AFIX  43
H18   2    0.841020    1.102303    0.829319    11.00000   -1.20000
HKLF 4
REM  gul12 in P2(1)/c (compound ZN2)
REM R1 =  0.0306 for   4839 Fo > 4sig(Fo)  and  0.0321 for all   5105 data
REM    228 parameters refined using      0 restraints
END
WGHT      0.0474      0.6732
REM Highest difference peak  0.437,  deepest hole -0.318,  1-sigma level  0.059
Q1    1   0.5783  1.0808  0.6817  11.00000  0.05    0.44
Q2    1   0.6947  1.0887  0.7530  11.00000  0.05    0.43
Q3    1   1.1749  0.7817  0.8225  11.00000  0.05    0.43
Q4    1   1.1052  0.8260  0.7570  11.00000  0.05    0.40
Q5    1   0.8956  0.7038  0.5030  11.00000  0.05    0.40
Q6    1   0.6652  1.1228  0.8242  11.00000  0.05    0.39
Q7    1   0.4385  1.1036  0.6838  11.00000  0.05    0.38
Q8    1   0.4221  1.1334  0.7632  11.00000  0.05    0.37
Q9    1   1.1785  0.8768  0.7177  11.00000  0.05    0.37
Q10   1   1.0291  0.8624  0.6752  11.00000  0.05    0.37
Q11   1   0.8104  0.9718  0.6548  11.00000  0.05    0.37
Q12   1   1.3161  0.7988  0.8659  11.00000  0.05    0.36
Q13   1   1.3204  0.8913  0.7532  11.00000  0.05    0.36
Q14   1   0.8805  0.8954  0.6568  11.00000  0.05    0.35
Q15   1   0.7315  0.8955  0.6483  11.00000  0.05    0.35
Q16   1   1.3931  0.8474  0.8230  11.00000  0.05    0.35
Q17   1   0.7328  1.0569  0.6762  11.00000  0.05    0.34
Q18   1   0.7580  1.0397  0.5773  11.00000  0.05    0.34
Q19   1   0.5319  1.1464  0.8284  11.00000  0.05    0.34
Q20   1   0.9012  0.7659  0.5575  11.00000  0.05    0.31
;
data_global
_journal_date_recd_electronic     2014-05-21
_journal_date_accepted     2014-05-26
_journal_name_full     'Acta Crystallographica, Section E'
_journal_year     2014
_journal_volume     70
_journal_issue      6
_journal_page_first     o728
_journal_page_last     o729
_journal_paper_category     QO
_journal_paper_doi     10.1107/S1600536814012161
_journal_coeditor_code     XU5792
_publ_contact_author
;
Dr Tuncer H\"okelek
Hacettepe University
Department of Physics
06532 Beytepe
Ankara
Turkey
;
_publ_contact_author_email     merzifon@hacettepe.edu.tr
_publ_contact_author_fax     '90(312)2352550'
_publ_contact_author_phone     '90(312)2977242'
_publ_section_title
;\
Methyl
2-[(3<i>RS</i>,4<i>RS</i>)-3-phenyl-4-(phenylsulfonyl)isoxazolidin-2-yl]\
acetate
;
loop_
    _publ_author_name
    _publ_author_address
    'G\"ultekin, Zeynep'
;
Department of Chemistry
\,Cank\?ir\?i Karatekin University
TR-18100 \,Cank\?ir\?i
Turkey
;
    'Civan, Mehmet'
;
Department of Physics
Hacettepe University
06800 Beytepe
Ankara
Turkey
;
    'Frey, Wolfgang'
;
Universit\"at Stuttgart
Pfaffenwaldring 55
D-70569 Stuttgart
Germany
;
    'H\"okelek, Tuncer'
;
Department of Physics
Hacettepe University
06800 Beytepe
Ankara
Turkey
;
