# Supplementary material for: Methyl 2-[(3RS,4RS)-3-phenyl-4-(phenyl­sulfon­yl)isoxazolidin-2-yl]acetate
Source: Acta Crystallogr Sect E Struct Rep Online. 2014 May 31;70(Pt 6):o728–9. doi: 10.1107/S1600536814012161 (PMC4051012; doi:10.1107/S1600536814012161)
Supplement: Supplementary file 2 [file e-70-0o728-Isup2.hkl]

#
# h,k,l, Fc-squared, Fo-squared, sigma(Fo-squared) and status flag
#
data_I
_shelx_title ' gul12 in P2(1)/c (compound ZN2)'
_shelx_refln_list_code          4
_shelx_F_calc_maximum      210.23
_exptl_crystal_F_000       760.00
_reflns_d_resolution_high  0.6984
 
loop_
 _symmetry_equiv_pos_as_xyz
 'x, y, z'
 '-x, y+1/2, -z+1/2'
 '-x, -y, -z'
 'x, -y-1/2, z-1/2'
 
_cell_length_a     8.2346
_cell_length_b    15.1469
_cell_length_c    13.7410
_cell_angle_alpha  90.000
_cell_angle_beta  103.362
_cell_angle_gamma  90.000
 
_shelx_F_squared_multiplier     1.000
 
loop_
 _refln_index_h
 _refln_index_k
 _refln_index_l
 _refln_F_squared_calc
 _refln_F_squared_meas
 _refln_F_squared_sigma
 _refln_observed_status
   1   0   0     2266.79     2385.72     18.25 o
   2   0   0    11077.13    11843.96    119.60 o
   3   0   0     1202.06     1068.80      9.84 o
   4   0   0      276.30      333.63      3.25 o
   5   0   0      466.16      358.21      3.39 o
   6   0   0        2.28        2.39      0.33 o
   7   0   0      315.69      279.40      3.62 o
   8   0   0        0.54        0.00      0.52 o
   9   0   0      166.85      138.70      2.60 o
  10   0   0      325.14      342.32      9.92 o
  11   0   0       12.45        9.34      1.21 o
   1   1   0      247.64      238.42      1.45 o
   2   1   0     2613.56     2740.42     17.24 o
   3   1   0      914.03      951.58      5.90 o
   4   1   0       50.12       67.90      0.93 o
   5   1   0      781.79      733.06      4.99 o
   6   1   0      359.19      393.03      2.96 o
   7   1   0     1454.30     1356.71      9.44 o
   8   1   0       21.52       15.83      0.62 o
   9   1   0        6.40        5.09      0.58 o
  10   1   0       12.92       12.99      0.95 o
  11   1   0       20.82       17.91      0.97 o
   0   2   0      910.83      910.46      7.60 o
   1   2   0      292.01      296.34      1.70 o
   2   2   0     4206.75     4260.27     27.23 o
   3   2   0     1120.90     1037.37      6.67 o
   4   2   0     2917.49     3188.84     18.92 o
   5   2   0     2350.26     2407.37     15.82 o
   6   2   0      688.06      642.83      4.34 o
   7   2   0      571.75      544.82      4.18 o
   8   2   0      485.63      480.97      6.15 o
   9   2   0        0.24        0.69      0.56 o
  10   2   0      233.32      234.46      3.01 o
  11   2   0       90.29       81.93      1.62 o
   1   3   0     1438.86     1471.14      7.78 o
   2   3   0      475.84      560.80      3.21 o
   3   3   0      539.43      479.88      3.29 o
   4   3   0     2158.94     2544.22     17.45 o
   5   3   0      541.34      498.20      3.46 o
   6   3   0       51.49       43.39      0.60 o
   7   3   0        2.18        0.70      0.40 o
   8   3   0      166.59      154.57      1.88 o
   9   3   0       34.93       36.19      1.05 o
  10   3   0        2.85        3.53      0.66 o
  11   3   0       10.80       10.02      0.79 o
   0   4   0    15607.17    13116.67    256.44 o
   1   4   0     4469.76     4744.34     29.50 o
   2   4   0     1200.55     1226.26      7.06 o
   3   4   0      548.13      574.58      3.84 o
   4   4   0     2469.15     2582.41     16.30 o
   5   4   0        0.37        0.57      0.24 o
   6   4   0       19.97       21.43      0.47 o
   7   4   0      255.58      282.67      2.52 o
   8   4   0      544.63      518.91      5.04 o
   9   4   0      236.38      230.98      2.98 o
  10   4   0      110.93      108.92      1.99 o
  11   4   0        4.66        5.33      0.71 o
   1   5   0     9194.40     9305.74    103.29 o
   2   5   0      172.02      140.83      0.94 o
   3   5   0     2317.71     2448.37     14.86 o
   4   5   0       47.65       36.87      0.45 o
   5   5   0      149.70      182.06      1.37 o
   6   5   0      240.45      211.29      1.66 o
   7   5   0     1177.05     1131.64      9.35 o
   8   5   0       18.62       16.97      0.63 o
   9   5   0        0.28        0.19      0.53 o
  10   5   0       82.91      103.27      2.11 o
  11   5   0        3.60        0.00      0.94 o
   0   6   0      468.81      569.20      5.55 o
   1   6   0      842.40      878.91      5.73 o
   2   6   0      995.17     1012.99      6.68 o
   3   6   0      128.08      133.13      0.96 o
   4   6   0      937.54      975.17      6.22 o
   5   6   0      219.78      245.03      1.78 o
   6   6   0        2.28        1.81      0.29 o
   7   6   0       46.77       38.55      0.74 o
   8   6   0       92.38      102.05      1.40 o
   9   6   0      172.78      173.14      2.23 o
  10   6   0      324.94      341.78      4.18 o
  11   6   0       18.81       23.36      1.03 o
   1   7   0     1443.11     1456.79      9.33 o
   2   7   0     2421.58     2601.03     17.33 o
   3   7   0      554.28      677.90      4.35 o
   4   7   0      870.77      884.12      5.54 o
   5   7   0       47.47       30.57      0.46 o
   6   7   0     1386.68     1288.02     10.29 o
   7   7   0      238.44      179.76      1.89 o
   8   7   0      159.73      163.52      1.95 o
   9   7   0      207.79      196.93      2.46 o
  10   7   0       38.84       33.58      1.62 o
   0   8   0      793.15      925.79      8.35 o
   1   8   0       93.80       83.94      0.66 o
   2   8   0        0.29        1.78      0.30 o
   3   8   0      128.12      126.50      0.99 o
   4   8   0      420.79      408.59      2.55 o
   5   8   0      530.69      582.22      4.20 o
   6   8   0      254.36      244.89      2.40 o
   7   8   0       90.50       93.48      1.26 o
   8   8   0        9.29        8.70      0.54 o
   9   8   0       35.55       37.77      0.96 o
  10   8   0      103.93      105.40      1.72 o
   1   9   0      411.75      355.50      2.35 o
   2   9   0      173.44      184.46      1.43 o
   3   9   0     1354.66     1306.53      8.45 o
   4   9   0     1014.64      990.41      6.83 o
   5   9   0      150.74      135.95      1.43 o
   6   9   0       81.44       64.22      0.92 o
   7   9   0       18.87       19.30      0.64 o
   8   9   0        8.88        9.80      0.54 o
   9   9   0      567.56      533.10      6.28 o
  10   9   0       28.41       38.05      1.37 o
   0  10   0       39.39       28.65      0.52 o
   1  10   0       58.09       62.02      0.57 o
   2  10   0       89.43      109.49      0.92 o
   3  10   0        4.25        3.92      0.29 o
   4  10   0       21.24       19.13      0.51 o
   5  10   0      443.89      475.12      4.38 o
   6  10   0        0.32        0.73      0.39 o
   7  10   0      248.46      250.07      2.88 o
   8  10   0      423.71      418.86      4.60 o
   9  10   0       37.52       36.25      1.10 o
  10  10   0       11.26       11.76      0.90 o
   1  11   0      327.85      322.07      2.38 o
   2  11   0       58.59       61.93      0.65 o
   3  11   0      837.36      864.94      6.90 o
   4  11   0      702.42      663.48      6.06 o
   5  11   0      394.58      346.59      3.51 o
   6  11   0        2.58        3.09      0.45 o
   7  11   0        0.39        0.00      0.44 o
   8  11   0       53.71       58.11      1.17 o
   9  11   0      301.79      321.94      3.77 o
   0  12   0     1077.54     1186.78     11.92 o
   1  12   0       75.80       81.88      0.81 o
   2  12   0     1129.89     1121.87      7.97 o
   3  12   0      100.20      100.20      1.00 o
   4  12   0       36.50       38.87      0.81 o
   5  12   0      289.90      304.08      3.49 o
   6  12   0      142.35      132.94      2.20 o
   7  12   0        2.40        1.95      0.53 o
   8  12   0        1.80        0.48      0.84 o
   9  12   0       24.40       22.90      1.34 o
   1  13   0       96.73       76.98      0.80 o
   2  13   0      110.15      117.22      1.19 o
   3  13   0      139.03      133.94      1.45 o
   4  13   0      289.05      291.94      3.76 o
   5  13   0        5.92        8.72      1.03 o
   6  13   0      104.33       97.01      2.09 o
   7  13   0       62.54       59.34      1.90 o
   8  13   0        0.21        0.09      0.78 o
   9  13   0        0.28        0.83      0.92 o
   0  14   0      128.93      129.54      2.08 o
   1  14   0       18.81       17.44      0.47 o
   2  14   0     1445.98     1433.46     14.05 o
   3  14   0        2.75        2.24      0.40 o
   4  14   0      312.54      318.89      4.18 o
   5  14   0      255.00      230.41      3.85 o
   6  14   0      115.45      128.53      2.60 o
   7  14   0        1.86        1.19      0.78 o
   8  14   0       80.54       81.59      2.18 o
   1  15   0        1.13        1.32      0.34 o
   2  15   0        0.65        1.38      0.47 o
   3  15   0       71.92       80.91      1.42 o
   4  15   0      972.83      968.41     11.29 o
   5  15   0        0.49        0.97      0.70 o
   6  15   0       23.23       22.86      1.54 o
   7  15   0        3.47        1.93      1.02 o
   8  15   0       27.54       29.15      2.17 o
   0  16   0      644.76      625.17      8.23 o
   1  16   0       88.76       81.06      1.36 o
   2  16   0     1059.31     1067.33     14.44 o
   3  16   0     2057.86     2008.85     20.71 o
   4  16   0       95.00       92.07      1.83 o
   5  16   0       17.12       17.12      1.12 o
   6  16   0        0.06        0.17      0.78 o
   7  16   0        0.74        1.88      2.29 o
   1  17   0      794.64      797.72      7.88 o
   2  17   0        5.77        4.45      0.45 o
   3  17   0      800.94      786.38      8.44 o
   4  17   0        2.65        3.37      0.67 o
   5  17   0      590.67      591.81      8.08 o
   6  17   0      137.77      140.62      2.92 o
   7  17   0       37.54       42.04      3.14 o
   0  18   0     1020.41     1016.33     13.09 o
   1  18   0        4.37        7.06      0.52 o
   2  18   0       25.42       27.56      0.78 o
   3  18   0       87.03       85.57      1.41 o
   4  18   0       79.13       76.54      1.71 o
   5  18   0      117.68      121.14      2.55 o
   6  18   0      248.78      240.83      7.50 o
   1  19   0      189.87      192.89      2.28 o
   2  19   0      180.48      175.86      2.32 o
   3  19   0       95.82       98.60      1.65 o
   4  19   0       66.04       62.95      2.93 o
   5  19   0      111.72      107.30      4.35 o
   0  20   0      259.73      264.34      5.54 o
   1  20   0       22.13       22.42      0.76 o
   2  20   0       89.90       89.83      1.63 o
   3  20   0        4.89        4.74      0.60 o
   4  20   0       43.54       48.56      3.14 o
   1  21   0      163.15      178.12      3.05 o
   2  21   0       39.51       43.97      2.90 o
 -11   1   1        0.61        0.18      0.72 o
 -10   1   1       21.73       16.92      0.94 o
  -9   1   1      121.49      123.92      1.84 o
  -8   1   1      127.56      112.52      1.49 o
  -7   1   1     3580.53     3535.52     24.14 o
  -6   1   1     1233.51     1267.35      8.74 o
  -5   1   1        1.63        2.86      0.25 o
  -4   1   1     1795.48     1783.13     10.52 o
  -3   1   1     6225.52     6775.03     47.22 o
  -2   1   1     2461.57     2442.65     14.39 o
  -1   1   1     4123.13     4363.58     25.91 o
   0   1   1     2179.16     2360.71     19.66 o
   1   1   1     3024.07     3122.80     16.25 o
   2   1   1      514.26      503.29      3.54 o
   3   1   1       11.79       12.37      0.30 o
   4   1   1     2478.93     2830.10     17.68 o
   5   1   1       70.10       65.97      0.67 o
   6   1   1     1758.73     1618.77     10.57 o
   7   1   1      821.71      810.12      6.18 o
   8   1   1      357.38      369.48      3.70 o
   9   1   1      250.45      245.97      2.83 o
  10   1   1      101.41      105.06      1.73 o
  11   1   1       85.33       82.73      1.84 o
 -11   2   1        1.23        0.10      0.65 o
 -10   2   1       30.01       32.90      1.54 o
  -9   2   1        2.98        2.22      0.56 o
  -8   2   1       49.83       50.62      1.04 o
  -7   2   1       28.04       28.98      0.73 o
  -6   2   1       81.43       71.22      0.95 o
  -5   2   1        7.73        8.23      0.25 o
  -4   2   1      265.61      252.25      1.88 o
  -3   2   1       25.00       13.74      0.29 o
  -2   2   1    13442.30    12227.47     85.99 o
  -1   2   1     1741.94     1730.11      9.37 o
   0   2   1       80.09       61.18      0.61 o
   1   2   1     4646.48     5038.03     34.11 o
   2   2   1     3614.92     3570.79     20.14 o
   3   2   1     1179.49     1303.09      8.16 o
   4   2   1     2318.68     2485.48     14.44 o
   5   2   1       40.76       44.69      0.48 o
   6   2   1      386.98      332.95      2.45 o
   7   2   1       48.95       33.72      0.72 o
   8   2   1        2.10        0.19      0.40 o
   9   2   1       22.25       19.71      0.98 o
  10   2   1      125.75      129.13      2.01 o
  11   2   1        4.49        2.57      0.71 o
 -11   3   1       80.42       76.87      1.58 o
 -10   3   1       27.62       26.18      1.11 o
  -9   3   1       52.09       58.98      1.26 o
  -8   3   1      194.08      179.13      2.08 o
  -7   3   1      141.16      140.58      1.41 o
  -6   3   1      160.73      176.30      1.78 o
  -5   3   1      341.46      358.73      2.71 o
  -4   3   1      660.97      675.31      4.34 o
  -3   3   1     4437.46     4839.60     31.75 o
  -2   3   1      769.94      793.25      4.73 o
  -1   3   1     1930.14     2045.35     13.97 o
   0   3   1     3627.92     3819.91     36.61 o
   1   3   1     1108.92     1131.69      7.33 o
   2   3   1       51.35       58.30      0.45 o
   3   3   1      405.24      385.26      2.80 o
   4   3   1      751.67      867.58      5.48 o
   5   3   1     1821.10     1852.97     11.54 o
   6   3   1        7.53       11.64      0.34 o
   7   3   1      243.75      244.65      2.35 o
   8   3   1       51.33       39.21      1.06 o
   9   3   1      208.30      216.37      2.86 o
  10   3   1       58.29       64.61      1.54 o
  11   3   1      261.03      257.55      3.33 o
 -11   4   1       33.86       30.23      1.12 o
 -10   4   1      218.21      247.50      3.50 o
  -9   4   1        5.49        2.71      0.54 o
  -8   4   1       50.35       46.06      0.95 o
  -7   4   1      194.71      181.06      1.69 o
  -6   4   1      141.14      132.27      1.18 o
  -5   4   1        3.99        6.80      0.30 o
  -4   4   1      353.07      359.28      2.47 o
  -3   4   1      376.37      333.69      2.27 o
  -2   4   1      133.93      147.18      0.96 o
  -1   4   1    16477.82    14615.09    112.89 o
   0   4   1    16038.25    14121.92    216.09 o
   1   4   1     3905.40     4257.97     26.38 o
   2   4   1        2.94       14.62      0.22 o
   3   4   1      564.26      667.44      4.38 o
   4   4   1      620.08      757.29      5.19 o
   5   4   1      171.52      205.47      1.60 o
   6   4   1       12.65        9.04      0.33 o
   7   4   1      180.19      176.52      1.82 o
   8   4   1        1.06        0.30      0.43 o
   9   4   1      133.46      143.97      2.12 o
  10   4   1       65.13       65.79      1.56 o
  11   4   1      287.26      297.69      3.72 o
 -11   5   1       58.83       55.37      1.47 o
 -10   5   1       96.56      104.27      1.96 o
  -9   5   1        9.10        9.66      0.61 o
  -8   5   1       43.54       37.07      0.82 o
  -7   5   1     1147.09     1058.02      8.77 o
  -6   5   1      163.91      146.29      1.28 o
  -5   5   1       87.02       87.19      0.80 o
  -4   5   1      109.17      134.30      1.07 o
  -3   5   1      146.82      132.49      0.96 o
  -2   5   1      783.61      747.10      4.68 o
  -1   5   1      529.02      599.61      3.82 o
   0   5   1      125.60      104.70      0.68 o
   1   5   1       92.24       66.47      0.51 o
   2   5   1     2333.31     2401.95     14.90 o
   3   5   1      429.15      400.55      2.57 o
   4   5   1     1690.36     1827.08     11.27 o
   5   5   1      405.75      355.41      2.96 o
   6   5   1        7.91        3.11      0.29 o
   7   5   1       82.61       71.52      1.08 o
   8   5   1       15.74       15.37      0.59 o
   9   5   1        2.38        3.49      0.64 o
  10   5   1       84.88       77.02      1.56 o
  11   5   1       73.92       71.04      3.14 o
 -11   6   1       13.90       12.00      1.08 o
 -10   6   1        3.76        2.74      0.79 o
  -9   6   1       45.70       46.02      1.07 o
  -8   6   1      875.72      852.91      7.49 o
  -7   6   1      229.72      244.10      2.32 o
  -6   6   1     3012.43     2893.95     20.63 o
  -5   6   1     2729.69     2885.46     18.94 o
  -4   6   1      737.61      814.67      5.47 o
  -3   6   1      954.58      885.48      5.37 o
  -2   6   1     2669.45     2854.80     18.51 o
  -1   6   1     1615.81     1715.16     10.64 o
   0   6   1      314.11      293.25      2.03 o
   1   6   1      302.95      326.07      2.20 o
   2   6   1      370.82      450.98      3.05 o
   3   6   1      250.12      325.88      2.36 o
   4   6   1      377.27      410.13      2.58 o
   5   6   1      119.07       99.93      0.82 o
   6   6   1      595.74      599.04      4.74 o
   7   6   1     1405.33     1361.17     11.60 o
   8   6   1      331.88      313.02      3.25 o
   9   6   1      190.49      191.05      2.59 o
  10   6   1      205.16      216.72      2.89 o
 -10   7   1       11.01        9.25      0.73 o
  -9   7   1       10.74        6.92      0.58 o
  -8   7   1       53.76       57.06      1.02 o
  -7   7   1        0.55        2.68      0.39 o
  -6   7   1      402.29      383.77      3.25 o
  -5   7   1      110.79      106.91      0.94 o
  -4   7   1       59.41       66.36      0.58 o
  -3   7   1     2444.94     2632.92     16.53 o
  -2   7   1      102.22      113.27      0.92 o
  -1   7   1        2.37       13.73      0.31 o
   0   7   1     3884.03     4149.36     25.67 o
   1   7   1      103.90      139.20      0.98 o
   2   7   1       36.13       41.09      0.69 o
   3   7   1       16.71       12.10      0.34 o
   4   7   1       35.26       38.01      0.43 o
   5   7   1        4.85        6.04      0.23 o
   6   7   1       51.73       48.05      0.77 o
   7   7   1      349.82      322.74      3.07 o
   8   7   1       49.02       63.04      1.25 o
   9   7   1       22.43       26.29      0.95 o
  10   7   1      136.25      151.64      2.23 o
 -10   8   1       78.59       67.86      1.41 o
  -9   8   1        0.30        0.00      0.48 o
  -8   8   1      369.98      363.41      3.46 o
  -7   8   1        2.55        0.93      0.34 o
  -6   8   1       60.16       54.87      0.95 o
  -5   8   1     1717.45     1686.08     12.98 o
  -4   8   1      326.87      308.18      2.00 o
  -3   8   1     4295.72     4510.88     29.33 o
  -2   8   1        0.55        0.44      0.19 o
  -1   8   1     4464.59     4645.95     29.66 o
   0   8   1     1057.23     1040.65      6.90 o
   1   8   1     2771.82     2883.44     18.60 o
   2   8   1     4631.83     4885.22     31.89 o
   3   8   1        6.50        5.52      0.34 o
   4   8   1     1970.53     2045.35     13.71 o
   5   8   1      578.26      534.51      4.22 o
   6   8   1      164.06      170.87      1.76 o
   7   8   1      122.52      123.10      1.63 o
   8   8   1       15.38       11.54      0.55 o
   9   8   1      305.20      313.60      3.50 o
  10   8   1       57.86       52.51      1.49 o
 -10   9   1       36.06       39.47      1.08 o
  -9   9   1        8.20        6.47      0.57 o
  -8   9   1       52.25       49.90      0.91 o
  -7   9   1       39.18       28.87      0.73 o
  -6   9   1      353.09      342.37      3.23 o
  -5   9   1       26.04       27.67      0.53 o
  -4   9   1      497.83      525.86      3.44 o
  -3   9   1        1.64        3.45      0.38 o
  -2   9   1      654.75      726.36      4.89 o
  -1   9   1      298.97      327.63      2.19 o
   0   9   1      855.35      903.33      6.08 o
   1   9   1     1152.97     1306.69      8.94 o
   2   9   1      798.24      861.82      5.45 o
   3   9   1       25.53       28.60      0.41 o
   4   9   1      253.00      239.07      2.01 o
   5   9   1        1.25        0.11      0.30 o
   6   9   1      217.73      218.60      2.65 o
   7   9   1       51.16       47.01      1.48 o
   8   9   1       77.22       75.14      1.37 o
   9   9   1        0.21        1.82      0.62 o
  10   9   1       55.86       57.69      1.61 o
 -10  10   1      149.46      157.07      2.43 o
  -9  10   1      918.30      933.25     10.47 o
  -8  10   1      340.29      348.00      3.32 o
  -7  10   1      137.80      128.33      1.53 o
  -6  10   1       12.21        9.61      0.40 o
  -5  10   1      940.75      906.60      7.19 o
  -4  10   1      926.47      943.06      7.96 o
  -3  10   1     3324.48     3363.89     23.57 o
  -2  10   1      701.76      655.43      4.45 o
  -1  10   1      394.96      383.36      2.71 o
   0  10   1        5.44       11.55      0.38 o
   1  10   1     1988.20     1982.81     14.01 o
   2  10   1     1521.39     1517.47     10.93 o
   3  10   1       85.63      107.56      0.96 o
   4  10   1      768.02      720.15      6.08 o
   5  10   1      664.62      631.03      6.10 o
   6  10   1       75.25       77.28      1.24 o
   7  10   1      184.48      188.99      2.38 o
   8  10   1       46.00       42.99      1.75 o
   9  10   1      495.53      517.32      5.64 o
  10  10   1      819.71      838.52     10.44 o
 -10  11   1        3.71        5.07      2.17 o
  -9  11   1        1.60        2.62      0.80 o
  -8  11   1        8.93        8.32      0.55 o
  -7  11   1       32.95       28.34      0.86 o
  -6  11   1      504.32      472.94      5.28 o
  -5  11   1       90.80       91.54      1.32 o
  -4  11   1        5.12        7.52      0.37 o
  -3  11   1        0.57        0.67      0.23 o
  -2  11   1      116.76      125.75      1.09 o
  -1  11   1        0.23        1.54      0.18 o
   0  11   1      105.12      110.94      0.94 o
   1  11   1      629.68      670.76      4.77 o
   2  11   1        0.02        0.22      0.21 o
   3  11   1       60.19       54.79      0.82 o
   4  11   1      460.55      437.11      3.80 o
   5  11   1        0.04        0.46      0.34 o
   6  11   1      346.38      314.58      3.70 o
   7  11   1        1.80        0.84      0.53 o
   8  11   1        6.23        3.34      0.56 o
   9  11   1        7.65        7.92      0.68 o
  -9  12   1       66.47       68.92      1.80 o
  -8  12   1      164.45      167.67      3.71 o
  -7  12   1      138.03      151.37      2.50 o
  -6  12   1      337.66      341.60      4.58 o
  -5  12   1       23.23       17.02      0.73 o
  -4  12   1      346.92      320.99      3.36 o
  -3  12   1     1089.35     1071.13      7.99 o
  -2  12   1      130.09      130.52      1.13 o
  -1  12   1     1169.47     1132.29      7.93 o
   0  12   1      164.47      138.41      1.15 o
   1  12   1       89.98       96.45      1.20 o
   2  12   1     1895.80     1840.91     14.75 o
   3  12   1      250.85      237.24      2.28 o
   4  12   1      239.08      219.51      2.74 o
   5  12   1       25.52       27.57      1.28 o
   6  12   1       52.72       54.04      1.20 o
   7  12   1       41.56       47.82      1.20 o
   8  12   1       86.98       86.46      1.76 o
   9  12   1       24.49       22.58      1.03 o
  -9  13   1      103.67       93.63      3.62 o
  -8  13   1        4.14        3.92      0.92 o
  -7  13   1       55.96       50.19      1.62 o
  -6  13   1       26.32       23.59      1.02 o
  -5  13   1      100.92       97.00      1.96 o
  -4  13   1      597.18      623.30      8.05 o
  -3  13   1      496.50      477.94      4.15 o
  -2  13   1     1988.74     2052.84     15.15 o
  -1  13   1       24.47       26.61      0.48 o
   0  13   1      557.86      554.85      4.29 o
   1  13   1       24.00       23.55      0.45 o
   2  13   1      102.32      102.62      1.45 o
   3  13   1      490.42      527.98      4.68 o
   4  13   1        0.39        1.28      0.42 o
   5  13   1      481.42      540.49      9.16 o
   6  13   1      185.77      177.60      3.90 o
   7  13   1       52.28       47.36      1.53 o
   8  13   1      407.73      405.45      6.50 o
  -8  14   1       76.70       79.26      4.35 o
  -7  14   1       29.19       25.03      1.71 o
  -6  14   1      119.86      128.63      3.25 o
  -5  14   1      101.08       93.42      2.56 o
  -4  14   1       18.17       20.87      0.82 o
  -3  14   1       42.36       36.41      0.80 o
  -2  14   1       74.67       66.11      0.94 o
  -1  14   1      169.96      143.32      1.43 o
   0  14   1      182.39      175.01      1.64 o
   1  14   1      245.79      232.65      2.07 o
   2  14   1        3.47       12.31      0.46 o
   3  14   1       65.98       51.62      0.90 o
   4  14   1       25.72       19.34      0.85 o
   5  14   1        0.01        0.00      0.70 o
   6  14   1       23.09       22.06      1.16 o
   7  14   1      109.56      112.44      2.46 o
   8  14   1       23.11       28.51      1.48 o
  -8  15   1        0.95        0.00      1.21 o
  -7  15   1       66.77       71.65      2.39 o
  -6  15   1       21.37       18.93      3.02 o
  -5  15   1      245.83      223.78      4.00 o
  -4  15   1     1061.22     1000.12     10.89 o
  -3  15   1        4.12        6.57      0.47 o
  -2  15   1      988.86     1018.94     14.37 o
  -1  15   1       75.46       73.12      0.96 o
   0  15   1        0.12        2.14      0.35 o
   1  15   1       11.14        7.27      0.40 o
   2  15   1       32.93       32.92      0.71 o
   3  15   1      660.63      662.18      7.15 o
   4  15   1       19.07       22.29      1.41 o
   5  15   1      266.35      247.56      3.64 o
   6  15   1       40.64       40.66      1.44 o
   7  15   1       56.52       58.40      1.76 o
   8  15   1      378.15      406.96      7.94 o
  -7  16   1        1.29        1.33      1.02 o
  -6  16   1       55.07       50.76      1.72 o
  -5  16   1      209.02      207.58      3.32 o
  -4  16   1       29.32       28.88      1.14 o
  -3  16   1       62.00       65.64      1.37 o
  -2  16   1       18.91       21.14      1.13 o
  -1  16   1      738.21      742.37      7.16 o
   0  16   1        5.07        4.85      0.44 o
   1  16   1      259.59      273.40      2.96 o
   2  16   1      423.93      404.22      4.52 o
   3  16   1      233.17      221.87      2.76 o
   4  16   1      172.30      167.76      2.43 o
   5  16   1        0.73        0.00      0.74 o
   6  16   1       64.02       67.05      1.94 o
   7  16   1       13.95       10.15      1.27 o
  -7  17   1       78.19       86.51      4.11 o
  -6  17   1      514.85      513.27      8.33 o
  -5  17   1      461.75      470.29      6.56 o
  -4  17   1      436.65      440.55      6.14 o
  -3  17   1       20.08       21.03      0.85 o
  -2  17   1        4.73        5.27      0.48 o
  -1  17   1      273.56      283.46      4.37 o
   0  17   1      286.18      282.13      2.85 o
   1  17   1      595.51      562.85      8.76 o
   2  17   1      277.26      278.64      3.28 o
   3  17   1      507.31      512.78      6.75 o
   4  17   1      436.38      431.72      5.36 o
   5  17   1       33.15       32.49      1.25 o
   6  17   1      947.15      945.16     14.49 o
  -6  18   1        1.25        2.17      1.69 o
  -5  18   1      195.02      200.13      3.72 o
  -4  18   1       36.51       38.53      1.29 o
  -3  18   1       62.20       61.19      1.19 o
  -2  18   1      106.93      105.33      1.59 o
  -1  18   1       27.73       31.74      0.84 o
   0  18   1        3.03        3.54      0.39 o
   1  18   1      587.70      590.36      7.31 o
   2  18   1        3.22        3.12      0.41 o
   3  18   1        0.10        0.00      0.40 o
   4  18   1       35.03       32.96      0.96 o
   5  18   1      137.06      129.49      2.73 o
   6  18   1       32.12       33.58      2.90 o
  -5  19   1        3.15        1.93      1.69 o
  -4  19   1        7.34        8.43      1.25 o
  -3  19   1        3.82        3.96      0.69 o
  -2  19   1      221.07      214.35      2.68 o
  -1  19   1      421.77      419.88      4.98 o
   0  19   1      504.10      488.37      5.97 o
   1  19   1      821.05      817.12     10.69 o
   2  19   1        0.65        0.99      0.69 o
   3  19   1        5.43        5.05      0.59 o
   4  19   1        0.01        0.00      0.46 o
   5  19   1       31.05       29.96      2.66 o
  -4  20   1       39.07       47.84      3.14 o
  -3  20   1      399.47      417.54      5.75 o
  -2  20   1       13.43       15.89      0.95 o
  -1  20   1        0.73        2.77      0.93 o
   0  20   1       64.35       66.71      2.13 o
   1  20   1       71.30       75.43      2.30 o
   2  20   1       57.15       57.39      2.05 o
   3  20   1       25.13       26.33      1.71 o
   4  20   1       85.40       90.86      3.87 o
  -2  21   1       39.50       43.01      2.90 o
  -1  21   1        0.23        0.77      0.80 o
   0  21   1       10.69       10.39      1.21 o
   1  21   1       61.21       66.08      2.13 o
   2  21   1      369.74      373.50     10.40 o
 -11   0   2      493.02      463.01      8.39 o
 -10   0   2      624.74      651.93     11.30 o
  -9   0   2       43.46       52.24      3.02 o
  -8   0   2       46.15       39.35      1.04 o
  -7   0   2       36.68       26.12      0.96 o
  -6   0   2      220.52      199.85      2.20 o
  -5   0   2     1264.11     1242.87     10.88 o
  -4   0   2      129.42      109.75      1.21 o
  -3   0   2     1831.06     1938.72     16.91 o
  -2   0   2     8557.26     9346.51     82.18 o
  -1   0   2     8479.98     7717.15    178.19 o
   0   0   2     2184.03     2293.35     22.39 o
   1   0   2    44194.70    37559.98    691.36 o
   2   0   2        0.24        2.20      0.27 o
   3   0   2        5.63        0.07      0.57 o
   4   0   2        0.62        5.49      0.32 o
   5   0   2      490.59      518.61      5.69 o
   6   0   2     1916.46     1777.88     17.75 o
   7   0   2     1814.69     1657.21     18.12 o
   8   0   2      329.02      302.66      4.14 o
   9   0   2      148.60      164.05      2.93 o
  10   0   2       79.78       89.58      2.64 o
  11   0   2        0.34        0.00      1.45 o
 -11   1   2       13.29       16.46      0.97 o
 -10   1   2       50.14       52.45      1.23 o
  -9   1   2       16.59       16.59      0.76 o
  -8   1   2        4.05        3.72      0.45 o
  -7   1   2       66.61       66.38      0.89 o
  -6   1   2      133.53      142.91      1.19 o
  -5   1   2     1479.33     1681.63     10.23 o
  -4   1   2        6.04       13.53      0.35 o
  -3   1   2     2172.02     2298.05     13.93 o
  -2   1   2     4850.33     5052.41     31.15 o
  -1   1   2    14597.89    12796.21     96.16 o
   0   1   2      463.74      419.22      5.63 o
   1   1   2     5816.20     5851.02    103.15 o
   2   1   2     2359.27     2435.75     15.09 o
   3   1   2       30.52       48.45      0.53 o
   4   1   2     3519.74     3805.40     23.58 o
   5   1   2      524.55      502.75      3.43 o
   6   1   2      439.58      471.01      3.65 o
   7   1   2      743.48      697.33      5.62 o
   8   1   2       46.08       38.19      0.86 o
   9   1   2        8.79        9.88      0.61 o
  10   1   2      300.58      297.07      3.63 o
  11   1   2       13.55        9.01      0.87 o
 -11   2   2       22.22       24.43      1.14 o
 -10   2   2       32.42       30.40      1.08 o
  -9   2   2      974.64      944.24     11.13 o
  -8   2   2      459.62      443.07      4.69 o
  -7   2   2      612.89      607.73      5.46 o
  -6   2   2     3244.75     3211.39     23.87 o
  -5   2   2        6.59        5.68      0.35 o
  -4   2   2     1186.92     1142.99      7.02 o
  -3   2   2      231.58      198.14      1.39 o
  -2   2   2     3094.63     3189.26     17.54 o
  -1   2   2     1485.97     1373.29      8.17 o
   0   2   2      847.85      795.66      5.58 o
   1   2   2      203.36      164.34      1.19 o
   2   2   2      436.69      382.64      2.27 o
   3   2   2     1532.76     1594.38     10.19 o
   4   2   2     1036.96     1005.99      6.13 o
   5   2   2        0.01        4.60      0.30 o
   6   2   2      855.23      887.99      5.90 o
   7   2   2     1208.24     1173.94      9.77 o
   8   2   2        5.53        5.69      0.51 o
   9   2   2      192.75      202.30      2.75 o
  10   2   2       30.48       33.66      1.12 o
  11   2   2      416.84      439.99      5.13 o
 -11   3   2       26.94       26.45      1.03 o
 -10   3   2       28.58       29.71      1.03 o
  -9   3   2      175.86      156.77      2.10 o
  -8   3   2      228.64      214.41      2.54 o
  -7   3   2      163.28      169.21      1.73 o
  -6   3   2      293.14      248.42      2.02 o
  -5   3   2      328.02      320.19      2.35 o
  -4   3   2      278.46      201.70      1.52 o
  -3   3   2       15.93        6.00      0.21 o
  -2   3   2      737.67      853.59      4.93 o
  -1   3   2      855.12      868.47      5.38 o
   0   3   2      150.87      176.42      1.53 o
   1   3   2      237.58      258.53      1.89 o
   2   3   2      220.62      261.77      1.63 o
   3   3   2      371.19      378.91      2.44 o
   4   3   2       16.99       21.46      0.33 o
   5   3   2       33.61       21.71      0.39 o
   6   3   2      684.11      591.70      4.15 o
   7   3   2      245.26      201.08      2.01 o
   8   3   2       75.15       61.05      1.28 o
   9   3   2       46.15       55.55      1.25 o
  10   3   2      553.90      591.75      7.32 o
  11   3   2       93.85      102.13      2.01 o
 -11   4   2      148.35      151.67      2.26 o
 -10   4   2       79.29       82.75      1.65 o
  -9   4   2        1.37        0.97      0.56 o
  -8   4   2      131.50      141.72      1.75 o
  -7   4   2       16.32       10.75      0.48 o
  -6   4   2     1665.29     1682.46     12.00 o
  -5   4   2        6.80        7.27      0.42 o
  -4   4   2     2853.78     2893.79     19.42 o
  -3   4   2     8475.79     9249.45     58.16 o
  -2   4   2     2294.99     2335.00     14.52 o
  -1   4   2    12343.77    12155.91    302.84 o
   0   4   2    11451.04    11463.79    450.59 o
   1   4   2     1925.70     1871.97     12.95 o
   2   4   2      928.99      951.97      6.24 o
   3   4   2      749.40      706.30      4.76 o
   4   4   2      801.35      863.78      5.42 o
   5   4   2       34.60       27.68      0.60 o
   6   4   2       95.85       98.48      0.98 o
   7   4   2      242.50      212.98      2.11 o
   8   4   2       62.37       77.13      1.26 o
   9   4   2      672.17      651.97      7.26 o
  10   4   2       28.08       26.46      1.37 o
 -11   5   2       89.47       95.49      2.02 o
 -10   5   2       11.63       12.87      0.80 o
  -9   5   2       69.91       74.05      1.32 o
  -8   5   2        6.91        5.87      0.47 o
  -7   5   2     1348.51     1297.27     10.69 o
  -6   5   2      557.94      549.66      4.09 o
  -5   5   2      167.75      227.86      1.74 o
  -4   5   2      417.36      439.85      2.89 o
  -3   5   2       14.24        7.32      0.21 o
  -2   5   2       98.57      163.07      1.15 o
  -1   5   2      556.39      604.88      4.21 o
   0   5   2     9410.20    10016.46    111.89 o
   1   5   2      882.51     1005.37      7.27 o
   2   5   2      215.28      221.67      1.59 o
   3   5   2     1510.51     1658.84     11.63 o
   4   5   2      527.64      614.74      4.06 o
   5   5   2      309.29      300.27      2.12 o
   6   5   2      924.47      882.05      6.83 o
   7   5   2        8.39        9.22      0.48 o
   8   5   2      390.49      379.89      3.83 o
   9   5   2       55.14       56.74      1.25 o
  10   5   2        8.45        5.75      0.69 o
 -11   6   2       83.34       78.76      2.06 o
 -10   6   2       89.08       81.23      1.68 o
  -9   6   2        5.96        6.83      0.56 o
  -8   6   2       63.16       58.28      0.98 o
  -7   6   2       30.76       33.26      0.77 o
  -6   6   2      507.83      506.07      3.78 o
  -5   6   2       38.16       42.72      0.55 o
  -4   6   2      990.48     1036.33      6.77 o
  -3   6   2      745.22      780.59      5.18 o
  -2   6   2       49.48       55.96      0.51 o
  -1   6   2      346.90      340.25      2.47 o
   0   6   2     2929.50     3086.30     26.87 o
   1   6   2      149.80      195.03      1.44 o
   2   6   2     5734.91     6521.63     43.53 o
   3   6   2       40.87       40.64      0.45 o
   4   6   2       49.02       64.47      0.65 o
   5   6   2       79.01       73.97      0.69 o
   6   6   2      164.32      177.15      1.68 o
   7   6   2       12.27       15.65      0.60 o
   8   6   2        0.05        1.50      0.48 o
   9   6   2      207.08      215.57      2.80 o
  10   6   2       49.30       49.44      1.23 o
 -11   7   2       72.65       71.88      1.61 o
 -10   7   2        0.36        0.00      0.58 o
  -9   7   2      109.22      106.94      1.61 o
  -8   7   2        0.99        0.00      0.39 o
  -7   7   2      505.06      446.17      4.07 o
  -6   7   2       70.79       64.85      1.26 o
  -5   7   2     1912.20     1741.08     11.71 o
  -4   7   2      186.37      188.49      1.34 o
  -3   7   2      897.12      931.62      6.28 o
  -2   7   2      688.34      680.51      4.38 o
  -1   7   2     2335.87     2564.20     15.82 o
   0   7   2     3640.86     3944.60     24.61 o
   1   7   2      362.85      350.09      2.55 o
   2   7   2      533.13      537.53      3.66 o
   3   7   2      475.08      418.22      3.11 o
   4   7   2      108.83      118.19      1.00 o
   5   7   2       49.71       45.55      0.68 o
   6   7   2       47.57       37.40      1.38 o
   7   7   2        0.58        0.00      0.38 o
   8   7   2      440.47      423.27      4.22 o
   9   7   2       60.03       58.75      1.27 o
  10   7   2      164.55      169.69      2.85 o
 -10   8   2      173.59      161.22      2.17 o
  -9   8   2        1.73        1.20      0.49 o
  -8   8   2        2.67        2.47      0.42 o
  -7   8   2      561.49      523.52      4.72 o
  -6   8   2      454.31      423.86      3.70 o
  -5   8   2        1.08        1.15      0.20 o
  -4   8   2       13.18        9.50      0.29 o
  -3   8   2      658.78      699.32      4.56 o
  -2   8   2      186.99      162.44      1.19 o
  -1   8   2     5103.36     5421.16     32.52 o
   0   8   2        8.41        8.08      0.19 o
   1   8   2       80.24       79.84      0.69 o
   2   8   2      496.39      495.68      3.48 o
   3   8   2      127.25      152.13      1.26 o
   4   8   2        0.18        2.23      0.25 o
   5   8   2       98.43       89.82      1.04 o
   6   8   2       50.19       48.01      1.15 o
   7   8   2      208.86      204.14      2.48 o
   8   8   2      335.04      327.21      3.75 o
   9   8   2      183.61      195.15      2.75 o
  10   8   2       10.91       11.17      0.96 o
 -10   9   2      679.21      716.05      7.39 o
  -9   9   2      176.59      180.27      2.28 o
  -8   9   2      133.27      118.61      1.46 o
  -7   9   2        1.41        1.13      0.35 o
  -6   9   2      210.78      239.96      2.30 o
  -5   9   2     1419.90     1396.19     11.33 o
  -4   9   2     1821.33     1797.80     11.66 o
  -3   9   2     2985.79     2931.47     18.80 o
  -2   9   2    10906.02    11375.93     68.74 o
  -1   9   2     1433.09     1510.32      9.05 o
   0   9   2       80.55       39.00      0.41 o
   1   9   2      164.05      184.74      1.42 o
   2   9   2     1619.02     1602.62     11.14 o
   3   9   2     1476.49     1469.82     10.96 o
   4   9   2      106.77      114.13      1.10 o
   5   9   2      410.16      395.01      3.74 o
   6   9   2      688.65      650.28      7.63 o
   7   9   2       18.30       14.33      0.66 o
   8   9   2      714.21      690.58      7.21 o
   9   9   2        3.18        3.46      0.71 o
  10   9   2      341.76      340.11      4.81 o
 -10  10   2        0.00        0.59      0.82 o
  -9  10   2      198.05      203.89      2.78 o
  -8  10   2      128.48      125.13      1.50 o
  -7  10   2      322.14      300.11      2.94 o
  -6  10   2      623.52      593.18      5.60 o
  -5  10   2      640.49      656.27      5.50 o
  -4  10   2      119.61      123.72      1.24 o
  -3  10   2      777.63      793.55      5.20 o
  -2  10   2        0.41        1.55      0.16 o
  -1  10   2       17.45       16.31      0.44 o
   0  10   2      318.25      312.26      2.20 o
   1  10   2       25.63       31.55      0.38 o
   2  10   2      810.52      907.43      6.55 o
   3  10   2       96.89       93.38      0.91 o
   4  10   2       85.88       85.21      1.00 o
   5  10   2      310.09      295.62      3.06 o
   6  10   2        1.47        0.87      0.45 o
   7  10   2      104.61       96.93      1.50 o
   8  10   2       10.45       10.27      0.68 o
   9  10   2      240.83      242.80      3.27 o
 -10  11   2      395.11      395.10      5.70 o
  -9  11   2      162.50      169.62      2.97 o
  -8  11   2      138.46      145.72      1.85 o
  -7  11   2      135.52      141.56      1.74 o
  -6  11   2        2.89        4.54      0.42 o
  -5  11   2      578.95      561.12      5.26 o
  -4  11   2      475.15      439.83      4.03 o
  -3  11   2        4.42        2.56      0.25 o
  -2  11   2      717.58      690.43      4.80 o
  -1  11   2      530.27      557.32      4.00 o
   0  11   2        4.15        1.75      0.21 o
   1  11   2       19.19       24.10      0.50 o
   2  11   2      269.67      249.42      1.94 o
   3  11   2      987.76      987.02      8.50 o
   4  11   2      353.74      365.13      3.69 o
   5  11   2      751.27      714.38      7.98 o
   6  11   2      175.32      165.32      2.52 o
   7  11   2      469.16      460.78      5.99 o
   8  11   2      270.80      274.38      3.94 o
   9  11   2        5.63        3.56      0.84 o
  -9  12   2        1.74        2.40      0.78 o
  -8  12   2       97.13      104.22      1.72 o
  -7  12   2        1.47        0.80      0.58 o
  -6  12   2      224.13      205.74      3.04 o
  -5  12   2       75.07       82.06      1.31 o
  -4  12   2      481.94      487.45      4.89 o
  -3  12   2       72.00       81.10      0.93 o
  -2  12   2     1093.74     1091.95      8.18 o
  -1  12   2      737.49      763.35      5.41 o
   0  12   2        0.88        1.25      0.22 o
   1  12   2      171.85      175.35      2.08 o
   2  12   2       72.39       80.62      0.99 o
   3  12   2       60.83       67.97      0.89 o
   4  12   2       88.19       78.34      1.07 o
   5  12   2        0.08        0.63      0.47 o
   6  12   2      117.75      108.62      2.30 o
   7  12   2        9.60        9.34      0.87 o
   8  12   2      118.82      110.12      2.02 o
   9  12   2       16.30       16.26      0.93 o
  -9  13   2        0.85        0.79      0.92 o
  -8  13   2       22.15       21.88      1.02 o
  -7  13   2      163.93      161.37      3.11 o
  -6  13   2       44.66       48.12      1.66 o
  -5  13   2        7.16        7.06      0.62 o
  -4  13   2      283.01      298.61      3.21 o
  -3  13   2      140.29      146.80      2.03 o
  -2  13   2      298.34      357.44      3.21 o
  -1  13   2      691.60      696.78      5.68 o
   0  13   2      112.04       99.89      0.96 o
   1  13   2        0.83        0.55      0.23 o
   2  13   2       33.04       34.26      0.80 o
   3  13   2      104.32      102.73      1.64 o
   4  13   2      198.58      184.45      2.15 o
   5  13   2      340.78      366.94      4.29 o
   6  13   2       45.33       45.91      1.26 o
   7  13   2       36.40       35.06      1.12 o
   8  13   2       42.40       39.54      1.24 o
  -8  14   2       17.79       17.18      1.54 o
  -7  14   2        0.62        0.85      1.02 o
  -6  14   2      261.51      262.78      5.64 o
  -5  14   2      154.98      151.60      2.56 o
  -4  14   2      662.90      645.03      7.54 o
  -3  14   2      233.93      224.18      2.10 o
  -2  14   2        5.28        5.08      0.35 o
  -1  14   2       44.76       50.46      0.70 o
   0  14   2      686.19      654.39      5.35 o
   1  14   2      856.34      845.46      7.14 o
   2  14   2      257.81      289.85      2.67 o
   3  14   2       22.86       18.69      0.61 o
   4  14   2      879.19      841.84      9.62 o
   5  14   2      653.38      619.72      8.03 o
   6  14   2      295.96      281.83      5.29 o
   7  14   2        0.07        0.00      0.74 o
   8  14   2      168.72      179.52      3.48 o
  -8  15   2       43.45       41.56      2.22 o
  -7  15   2       26.38       23.98      1.62 o
  -6  15   2        5.17        5.19      1.33 o
  -5  15   2       23.89       23.02      1.02 o
  -4  15   2      339.11      329.51      4.34 o
  -3  15   2        3.22        6.25      0.59 o
  -2  15   2       79.97       68.60      0.95 o
  -1  15   2        1.35        2.06      0.30 o
   0  15   2        0.52        1.40      0.29 o
   1  15   2      117.70      115.75      1.34 o
   2  15   2       42.16       44.62      0.75 o
   3  15   2       74.05       68.54      1.25 o
   4  15   2      459.71      447.41      5.35 o
   5  15   2      729.54      721.45      8.40 o
   6  15   2       23.67       23.11      1.97 o
   7  15   2      197.98      190.79      3.53 o
  -7  16   2       42.56       39.97      2.54 o
  -6  16   2       21.37       21.65      1.11 o
  -5  16   2      146.73      150.62      2.62 o
  -4  16   2      598.04      592.01      7.49 o
  -3  16   2      459.60      451.36      4.77 o
  -2  16   2      285.20      274.91      3.20 o
  -1  16   2      597.80      606.18      5.60 o
   0  16   2       19.28       17.48      0.63 o
   1  16   2      438.11      438.01      5.29 o
   2  16   2      505.70      498.08      5.99 o
   3  16   2      314.20      317.09      4.27 o
   4  16   2     1749.72     1759.98     22.54 o
   5  16   2       11.41        9.01      0.70 o
   6  16   2      109.96      118.92      2.58 o
   7  16   2       44.62       46.91      1.75 o
  -7  17   2        0.18        0.00      1.69 o
  -6  17   2       38.56       41.04      1.62 o
  -5  17   2      243.81      254.85      3.96 o
  -4  17   2      271.91      275.64      3.65 o
  -3  17   2       16.29       17.48      0.71 o
  -2  17   2      429.97      415.65      4.69 o
  -1  17   2        3.81        4.13      0.60 o
   0  17   2       86.22       91.04      1.64 o
   1  17   2       10.34        9.68      0.73 o
   2  17   2        1.80        2.58      0.78 o
   3  17   2       20.44       21.14      1.20 o
   4  17   2       69.42       66.35      1.28 o
   5  17   2       45.23       41.97      1.16 o
   6  17   2      176.84      173.72      3.36 o
  -6  18   2      724.08      725.99     13.78 o
  -5  18   2        0.86        1.08      0.81 o
  -4  18   2      182.47      185.40      2.67 o
  -3  18   2      719.13      714.97      7.73 o
  -2  18   2       54.83       53.18      1.47 o
  -1  18   2      395.35      383.61      5.47 o
   0  18   2        2.68        2.34      0.60 o
   1  18   2      169.14      158.11      2.65 o
   2  18   2        4.22        3.34      1.03 o
   3  18   2        4.26        4.16      0.81 o
   4  18   2       22.37       20.48      1.61 o
   5  18   2       25.33       22.16      0.88 o
  -5  19   2       29.83       29.46      1.74 o
  -4  19   2        2.47        2.43      0.58 o
  -3  19   2      611.46      626.62     10.88 o
  -2  19   2      345.38      339.38      4.99 o
  -1  19   2      122.19      115.97      2.22 o
   0  19   2        5.19        6.29      0.69 o
   1  19   2       66.12       66.42      1.64 o
   2  19   2       25.84       21.56      1.08 o
   3  19   2      110.08      107.89      2.99 o
   4  19   2      196.06      190.93      4.43 o
   5  19   2        1.64        1.21      1.45 o
  -4  20   2       60.06       59.84      1.46 o
  -3  20   2        9.54       12.65      1.27 o
  -2  20   2       69.32       67.19      2.30 o
  -1  20   2      607.20      607.97     11.64 o
   0  20   2       19.72       17.28      1.20 o
   1  20   2      432.53      412.61      8.12 o
   2  20   2        3.38        2.66      1.02 o
   3  20   2      144.30      136.07      3.50 o
  -2  21   2        0.13        0.72      1.45 o
  -1  21   2      105.44      110.68      4.35 o
   0  21   2      432.18      423.20     11.37 o
   1  21   2      153.43      142.37      4.83 o
   2  21   2      812.97      821.89     21.08 o
 -11   1   3       13.58       14.06      0.87 o
 -10   1   3        0.11        0.00      0.60 o
  -9   1   3        0.06        0.00      0.49 o
  -8   1   3      287.57      291.72      2.85 o
  -7   1   3     1795.96     1778.14     13.67 o
  -6   1   3     2888.49     2834.54     19.12 o
  -5   1   3     1819.50     1876.05     12.27 o
  -4   1   3        9.40       10.63      0.43 o
  -3   1   3     2552.85     2575.40     15.97 o
  -2   1   3      202.07      148.68      0.88 o
  -1   1   3    17969.31    15761.97    110.36 o
   0   1   3    10818.91     9165.95    251.43 o
   1   1   3       79.27       89.98      0.71 o
   2   1   3       18.78       24.31      0.31 o
   3   1   3     1028.78     1104.36      7.13 o
   4   1   3      260.12      296.77      2.08 o
   5   1   3      363.21      349.27      2.55 o
   6   1   3      207.04      176.15      1.53 o
   7   1   3     1316.83     1219.42      9.82 o
   8   1   3      113.17      101.57      1.41 o
   9   1   3      414.14      421.93      4.49 o
  10   1   3       68.51       70.74      1.49 o
 -11   2   3       24.71       31.11      1.20 o
 -10   2   3       20.51       26.84      1.01 o
  -9   2   3      270.71      260.83      3.10 o
  -8   2   3      990.57      971.46      8.53 o
  -7   2   3      626.54      644.52      4.93 o
  -6   2   3      223.49      235.14      1.84 o
  -5   2   3     1040.23     1101.17      7.04 o
  -4   2   3      264.41      294.32      1.95 o
  -3   2   3       92.10       97.24      0.80 o
  -2   2   3      242.39      259.80      1.52 o
  -1   2   3     6012.00     6261.27     68.27 o
   0   2   3      610.30      656.13      4.86 o
   1   2   3      366.67      386.04      3.51 o
   2   2   3      643.61      655.54      4.42 o
   3   2   3     3543.32     3729.15     22.08 o
   4   2   3        0.46        0.59      0.16 o
   5   2   3      162.19      207.46      1.54 o
   6   2   3      256.57      206.79      1.79 o
   7   2   3      579.24      541.72      4.74 o
   8   2   3       23.58       16.16      0.62 o
   9   2   3       22.79       26.24      0.98 o
  10   2   3      431.13      464.76      5.30 o
 -11   3   3       18.95       14.10      0.79 o
 -10   3   3      436.74      445.18      5.82 o
  -9   3   3        0.02        0.07      0.56 o
  -8   3   3      394.80      405.10      4.03 o
  -7   3   3      256.76      250.40      2.35 o
  -6   3   3       28.23       37.88      0.56 o
  -5   3   3     3236.41     3387.07     21.87 o
  -4   3   3        1.93        2.16      0.17 o
  -3   3   3     2323.66     2514.80     15.48 o
  -2   3   3      819.55      879.56      5.32 o
  -1   3   3     8107.03     8743.85    127.53 o
   0   3   3     4626.34     4764.20     36.70 o
   1   3   3      333.53      349.03      2.60 o
   2   3   3      436.56      396.46      2.67 o
   3   3   3      219.71      314.48      1.97 o
   4   3   3      634.39      631.00      4.06 o
   5   3   3      802.45      800.37      5.49 o
   6   3   3      107.39      111.23      1.08 o
   7   3   3      269.53      288.43      2.71 o
   8   3   3      392.84      407.06      4.35 o
   9   3   3       21.88       18.40      0.83 o
  10   3   3      690.00      701.31      8.54 o
 -11   4   3       44.65       42.25      1.18 o
 -10   4   3       52.37       52.07      1.39 o
  -9   4   3      158.87      149.92      2.03 o
  -8   4   3        9.75        8.76      0.56 o
  -7   4   3       64.41       66.91      0.99 o
  -6   4   3     1236.49     1120.51      8.46 o
  -5   4   3      179.76      183.08      1.51 o
  -4   4   3      336.29      330.72      2.14 o
  -3   4   3     3773.16     4185.16     25.60 o
  -2   4   3     5441.83     5551.92     35.43 o
  -1   4   3      585.49      577.88      4.26 o
   0   4   3     6630.13     6913.13     56.01 o
   1   4   3      123.28       99.58      0.78 o
   2   4   3      510.22      562.60      3.72 o
   3   4   3       16.00        7.95      0.22 o
   4   4   3       50.68       72.67      0.61 o
   5   4   3       12.79        9.11      0.28 o
   6   4   3     1417.37     1391.22      9.68 o
   7   4   3       26.73       17.27      0.59 o
   8   4   3       73.46       78.62      1.31 o
   9   4   3        3.90        5.49      0.64 o
  10   4   3      348.98      356.17      4.37 o
 -11   5   3      131.61      145.16      2.44 o
 -10   5   3      299.41      302.70      3.80 o
  -9   5   3        7.59        7.46      0.58 o
  -8   5   3      180.44      192.94      2.18 o
  -7   5   3      132.12      103.70      1.54 o
  -6   5   3     1512.90     1458.97     10.38 o
  -5   5   3       18.97       17.00      0.37 o
  -4   5   3      108.96      119.77      0.92 o
  -3   5   3     1065.80     1053.14      6.79 o
  -2   5   3     1042.16     1167.23      7.29 o
  -1   5   3      411.48      390.61      3.09 o
   0   5   3     3731.46     4132.51     36.49 o
   1   5   3      388.01      383.14      3.32 o
   2   5   3     2968.25     3097.11     21.07 o
   3   5   3      698.10      677.90      4.64 o
   4   5   3      439.27      464.63      3.11 o
   5   5   3     1624.64     1600.92     10.66 o
   6   5   3     1015.03     1001.47      8.24 o
   7   5   3       26.58       34.10      0.81 o
   8   5   3       44.37       37.31      0.94 o
   9   5   3       81.77       91.00      1.60 o
  10   5   3        4.01        2.20      0.65 o
 -11   6   3        0.17        0.00      0.66 o
 -10   6   3       83.79       81.32      1.54 o
  -9   6   3       85.15       77.01      1.35 o
  -8   6   3      940.22      942.03      8.18 o
  -7   6   3     2458.33     2332.31     19.57 o
  -6   6   3     1166.62     1166.16      8.19 o
  -5   6   3     2079.69     2061.72     12.90 o
  -4   6   3      958.48      951.96      5.86 o
  -3   6   3      354.07      407.74      2.83 o
  -2   6   3      117.47       82.70      0.78 o
  -1   6   3      593.61      582.65      4.48 o
   0   6   3      694.20      716.43      5.29 o
   1   6   3      846.52      792.16      5.55 o
   2   6   3      643.70      740.49      5.20 o
   3   6   3       26.25       29.83      0.40 o
   4   6   3      289.08      320.06      2.52 o
   5   6   3      196.55      219.67      1.81 o
   6   6   3     1766.32     1652.51     13.36 o
   7   6   3       25.97       29.19      0.86 o
   8   6   3      360.65      373.60      4.00 o
   9   6   3       68.83       60.60      1.28 o
  10   6   3       54.16       59.91      1.61 o
 -11   7   3        3.49        0.83      0.71 o
 -10   7   3        7.34        6.37      0.84 o
  -9   7   3       91.39       82.81      1.40 o
  -8   7   3        0.95        1.41      0.42 o
  -7   7   3      117.73      116.38      1.35 o
  -6   7   3       71.86       98.94      1.04 o
  -5   7   3      317.13      293.78      2.08 o
  -4   7   3      244.30      235.23      1.83 o
  -3   7   3       39.08       50.29      0.50 o
  -2   7   3     2353.70     2545.93     16.17 o
  -1   7   3     2753.60     2965.20     23.17 o
   0   7   3      166.55      195.26      1.74 o
   1   7   3        1.55        4.65      0.27 o
   2   7   3      108.90      107.35      0.96 o
   3   7   3       87.03       92.36      0.84 o
   4   7   3       23.28       12.61      0.36 o
   5   7   3      251.54      230.59      2.08 o
   6   7   3      944.28      896.74      8.46 o
   7   7   3       14.71       20.58      0.67 o
   8   7   3      160.44      144.94      2.17 o
   9   7   3       60.35       61.05      1.42 o
  10   7   3        2.78        0.46      0.78 o
 -10   8   3      157.35      151.83      2.21 o
  -9   8   3      696.34      719.88      7.36 o
  -8   8   3      231.06      246.68      2.50 o
  -7   8   3      289.02      292.33      2.65 o
  -6   8   3       32.53       31.65      0.69 o
  -5   8   3       12.40       11.16      0.35 o
  -4   8   3     2553.17     2537.53     17.50 o
  -3   8   3       56.00       68.47      0.63 o
  -2   8   3     3780.20     4083.43     27.83 o
  -1   8   3      464.26      514.26      3.86 o
   0   8   3      391.36      414.39      3.50 o
   1   8   3      910.04      937.90      7.25 o
   2   8   3       40.51       48.76      0.58 o
   3   8   3      152.26      149.56      1.30 o
   4   8   3      821.06      773.72      5.94 o
   5   8   3      235.26      249.19      2.37 o
   6   8   3      107.38       87.99      1.50 o
   7   8   3        0.11        0.00      0.44 o
   8   8   3      492.13      486.76      5.67 o
   9   8   3      205.19      210.54      2.94 o
  10   8   3       18.12       21.23      1.08 o
 -10   9   3        5.95        7.01      0.59 o
  -9   9   3        2.16        2.67      0.51 o
  -8   9   3        7.14       10.10      0.50 o
  -7   9   3       28.07       21.74      0.55 o
  -6   9   3      132.60      125.73      1.39 o
  -5   9   3       61.96       59.03      0.90 o
  -4   9   3       25.67       33.11      0.50 o
  -3   9   3     1251.77     1220.31      8.80 o
  -2   9   3      279.54      297.17      2.02 o
  -1   9   3      814.41      798.27      5.48 o
   0   9   3       63.30       67.12      0.77 o
   1   9   3      136.14      145.40      1.33 o
   2   9   3      279.57      323.38      2.56 o
   3   9   3      211.87      241.74      2.09 o
   4   9   3        9.99        5.39      0.32 o
   5   9   3        1.71        3.14      0.50 o
   6   9   3      208.81      215.11      2.54 o
   7   9   3       91.97       95.82      2.25 o
   8   9   3        8.66       10.54      0.73 o
   9   9   3      101.21      106.27      1.89 o
 -10  10   3      449.83      484.47      5.83 o
  -9  10   3      560.22      562.14      6.01 o
  -8  10   3       37.56       30.84      0.91 o
  -7  10   3      130.82      138.37      1.73 o
  -6  10   3       35.91       34.11      0.76 o
  -5  10   3      314.37      313.67      3.95 o
  -4  10   3     2969.53     2956.46     24.40 o
  -3  10   3      183.90      179.43      1.36 o
  -2  10   3     1773.54     1861.95     11.81 o
  -1  10   3      115.79      150.48      1.17 o
   0  10   3      387.50      399.81      2.72 o
   1  10   3      182.66      220.22      1.94 o
   2  10   3      105.20       92.81      0.86 o
   3  10   3      155.71      128.53      1.35 o
   4  10   3     2279.94     2200.59     20.52 o
   5  10   3       14.85       10.49      0.54 o
   6  10   3       26.21       30.19      1.05 o
   7  10   3       28.16       23.16      1.02 o
   8  10   3      468.19      485.98      7.80 o
   9  10   3      216.61      225.93      3.45 o
 -10  11   3       71.20       85.06      2.07 o
  -9  11   3        0.01        0.02      0.83 o
  -8  11   3      293.52      297.28      3.18 o
  -7  11   3        2.15        1.06      0.45 o
  -6  11   3      280.22      293.37      3.09 o
  -5  11   3       91.64       83.91      1.13 o
  -4  11   3      777.49      770.89      6.33 o
  -3  11   3      533.96      529.07      4.06 o
  -2  11   3      114.54       88.42      0.75 o
  -1  11   3     2672.29     2825.36     18.94 o
   0  11   3        9.92       12.57      0.38 o
   1  11   3      382.26      376.29      3.17 o
   2  11   3      347.78      342.46      3.09 o
   3  11   3       74.72       70.75      0.94 o
   4  11   3       13.79       16.71      0.59 o
   5  11   3      333.87      328.37      3.92 o
   6  11   3       74.04       71.48      1.47 o
   7  11   3       50.43       49.62      1.32 o
   8  11   3       23.36       23.18      1.08 o
   9  11   3       20.84       28.14      1.23 o
  -9  12   3      184.39      189.51      2.88 o
  -8  12   3       19.03       19.39      0.93 o
  -7  12   3      125.87      130.77      2.27 o
  -6  12   3        5.11        6.93      0.52 o
  -5  12   3      574.86      592.70      6.30 o
  -4  12   3       88.49      101.87      1.19 o
  -3  12   3        4.39        3.62      0.26 o
  -2  12   3      513.07      491.64      3.99 o
  -1  12   3        9.07       14.93      0.67 o
   0  12   3      707.24      688.81      5.00 o
   1  12   3      492.66      422.31      4.92 o
   2  12   3      105.54      114.43      1.20 o
   3  12   3     2030.41     2037.03     18.03 o
   4  12   3       16.94       21.61      0.65 o
   5  12   3      124.64      105.89      1.96 o
   6  12   3      148.33      148.85      2.72 o
   7  12   3       22.09       23.70      1.01 o
   8  12   3       56.56       57.93      1.52 o
  -9  13   3        0.90        0.81      1.18 o
  -8  13   3       81.41       80.80      1.89 o
  -7  13   3       51.23       52.82      2.48 o
  -6  13   3      139.40      129.92      2.64 o
  -5  13   3     1257.28     1267.14     14.68 o
  -4  13   3       10.79        6.75      0.45 o
  -3  13   3     1026.10     1038.63      8.42 o
  -2  13   3      478.70      472.67      3.97 o
  -1  13   3      455.48      512.61      4.47 o
   0  13   3      185.51      158.30      1.61 o
   1  13   3      602.96      584.46      5.66 o
   2  13   3        6.10        7.44      0.31 o
   3  13   3        3.28        3.15      0.44 o
   4  13   3       50.94       55.15      0.94 o
   5  13   3      531.01      516.47      6.04 o
   6  13   3      572.85      582.52      7.32 o
   7  13   3      361.07      373.78      5.00 o
   8  13   3       33.74       34.57      2.16 o
  -8  14   3       12.88        8.14      1.06 o
  -7  14   3       20.37       18.07      1.16 o
  -6  14   3       10.05       11.40      1.35 o
  -5  14   3       14.90       17.87      0.69 o
  -4  14   3       22.11       20.78      0.66 o
  -3  14   3      162.45      170.06      1.75 o
  -2  14   3        9.16       11.40      0.47 o
  -1  14   3       11.96       12.88      0.68 o
   0  14   3      306.95      280.67      2.75 o
   1  14   3       44.00       36.17      0.78 o
   2  14   3      282.97      269.45      3.06 o
   3  14   3       50.84       61.51      1.21 o
   4  14   3      132.05      150.44      1.83 o
   5  14   3       41.74       45.28      1.48 o
   6  14   3      186.88      182.94      2.68 o
   7  14   3      123.38      121.09      2.06 o
   8  14   3       69.86       74.63      2.64 o
  -8  15   3       68.10       72.25      3.87 o
  -7  15   3        4.60        3.99      1.20 o
  -6  15   3       91.74       87.86      2.73 o
  -5  15   3      517.19      501.85      5.78 o
  -4  15   3      203.75      198.79      2.19 o
  -3  15   3     2696.07     2672.13     23.72 o
  -2  15   3      281.63      277.93      3.02 o
  -1  15   3        1.27        1.17      0.35 o
   0  15   3       54.17       56.42      0.94 o
   1  15   3       23.54       15.49      0.64 o
   2  15   3      157.14      173.84      2.40 o
   3  15   3      152.24      155.02      2.82 o
   4  15   3       21.12       21.95      0.79 o
   5  15   3       67.52       71.23      1.33 o
   6  15   3       40.25       37.08      1.28 o
   7  15   3      175.91      178.79      3.39 o
  -7  16   3        7.43        6.29      1.20 o
  -6  16   3        0.89        1.37      0.69 o
  -5  16   3       43.76       48.75      1.45 o
  -4  16   3       48.22       47.14      1.13 o
  -3  16   3       62.80       60.89      1.51 o
  -2  16   3      196.12      199.01      2.73 o
  -1  16   3       22.07       18.06      0.69 o
   0  16   3       84.32       80.77      1.30 o
   1  16   3        4.50        3.43      0.46 o
   2  16   3       19.32       23.67      0.79 o
   3  16   3       59.36       58.95      1.47 o
   4  16   3       72.61       73.77      1.49 o
   5  16   3       18.15       20.85      1.01 o
   6  16   3      175.65      172.58      2.85 o
   7  16   3       48.73       52.74      1.93 o
  -7  17   3      204.17      210.76      6.29 o
  -6  17   3       57.02       57.01      1.80 o
  -5  17   3      116.54      113.08      2.16 o
  -4  17   3       24.62       24.92      0.79 o
  -3  17   3      272.94      287.76      3.96 o
  -2  17   3        0.79        0.81      0.63 o
  -1  17   3      314.80      314.82      3.64 o
   0  17   3      444.64      459.29      5.04 o
   1  17   3      215.41      213.48      2.92 o
   2  17   3     1493.77     1465.15     18.48 o
   3  17   3      368.52      362.14      5.98 o
   4  17   3      157.07      155.96      3.19 o
   5  17   3      150.18      150.99      2.87 o
   6  17   3      151.99      141.90      2.50 o
  -6  18   3      396.71      400.36      8.30 o
  -5  18   3       36.78       39.56      1.46 o
  -4  18   3      285.49      294.76      3.50 o
  -3  18   3       17.76       19.47      1.08 o
  -2  18   3       42.02       39.23      1.39 o
  -1  18   3        0.30        0.91      0.63 o
   0  18   3      449.82      438.12      5.42 o
   1  18   3       43.03       39.65      1.28 o
   2  18   3       71.49       71.06      1.67 o
   3  18   3       48.97       44.76      1.60 o
   4  18   3      342.06      324.55      6.64 o
   5  18   3        0.66        1.17      1.10 o
  -5  19   3      102.69      113.34      2.03 o
  -4  19   3       79.91       80.56      2.64 o
  -3  19   3      166.00      168.23      3.39 o
  -2  19   3        8.10        7.63      0.83 o
  -1  19   3      140.10      139.76      2.60 o
   0  19   3      521.48      498.89      6.89 o
   1  19   3        5.69        5.88      0.73 o
   2  19   3       21.29       20.78      2.05 o
   3  19   3        8.87       11.14      1.16 o
   4  19   3      171.95      167.82      4.09 o
  -4  20   3      260.79      265.02      8.22 o
  -3  20   3       14.63       17.21      1.44 o
  -2  20   3      175.43      176.84      4.19 o
  -1  20   3      117.87      118.91      3.16 o
   0  20   3        3.41        4.96      1.21 o
   1  20   3      309.08      312.78      6.40 o
   2  20   3       32.75       32.86      3.87 o
   3  20   3      110.18      114.07      4.11 o
  -2  21   3        9.49        8.94      1.69 o
  -1  21   3       17.85       15.46      1.93 o
   0  21   3      292.55      284.40      7.98 o
   1  21   3        7.58        9.66      1.69 o
 -11   0   4        1.24        0.85      1.02 o
 -10   0   4        1.94        1.45      0.85 o
  -9   0   4      267.22      268.70      8.47 o
  -8   0   4        0.23        0.65      0.61 o
  -7   0   4     5805.40     5820.15     58.74 o
  -6   0   4      577.08      610.76      6.13 o
  -5   0   4     4681.76     4955.69     47.20 o
  -4   0   4     2248.99     2349.07     18.34 o
  -3   0   4     8651.68     9430.22     74.78 o
  -2   0   4      123.22      100.50      0.97 o
  -1   0   4     1629.73     1755.16     12.12 o
   0   0   4     5042.03     5120.10     46.17 o
   1   0   4     2435.98     2226.98     26.93 o
   2   0   4      150.60      124.32      2.24 o
   3   0   4       24.92       22.24      0.50 o
   4   0   4      305.84      296.89      2.73 o
   5   0   4     3838.20     3827.19     33.46 o
   6   0   4     4457.06     4513.38     45.50 o
   7   0   4       67.96       85.73      1.99 o
   8   0   4      716.76      638.00      7.94 o
   9   0   4       53.58       52.46      1.58 o
  10   0   4      329.61      361.52      6.75 o
 -11   1   4      146.56      147.45      2.48 o
 -10   1   4        5.51        5.28      0.72 o
  -9   1   4       37.40       39.27      0.97 o
  -8   1   4      272.04      275.99      2.46 o
  -7   1   4       33.86       34.15      0.93 o
  -6   1   4      592.65      549.59      3.98 o
  -5   1   4       43.93       33.46      0.52 o
  -4   1   4     1005.97     1089.89      6.72 o
  -3   1   4      553.74      617.29      3.95 o
  -2   1   4       37.28       59.28      0.43 o
  -1   1   4      405.32      340.24      2.09 o
   0   1   4     2002.17     2043.89     18.97 o
   1   1   4      232.38      258.87      2.46 o
   2   1   4     1533.46     1787.13     13.52 o
   3   1   4      637.04      655.69      4.89 o
   4   1   4      209.82      230.62      1.64 o
   5   1   4      516.39      519.52      3.69 o
   6   1   4       40.77       55.16      0.79 o
   7   1   4       21.46       22.88      0.63 o
   8   1   4        7.58        9.24      0.62 o
   9   1   4        2.04        1.25      0.53 o
  10   1   4       85.61       97.09      1.94 o
 -11   2   4        0.28        0.00      0.69 o
 -10   2   4      159.69      154.53      2.20 o
  -9   2   4       97.99       96.89      1.50 o
  -8   2   4     1151.21     1094.33      9.03 o
  -7   2   4     2197.53     2160.67     15.15 o
  -6   2   4        2.23        2.57      0.36 o
  -5   2   4      682.06      630.58      3.93 o
  -4   2   4       11.98       14.84      0.29 o
  -3   2   4     1895.16     1928.50     11.94 o
  -2   2   4      366.45      436.09      2.88 o
  -1   2   4     2465.77     2537.65     16.13 o
   0   2   4      305.26      232.64      2.06 o
   1   2   4     1512.43     1535.79     12.68 o
   2   2   4      342.18      415.70      2.86 o
   3   2   4      334.72      320.92      2.19 o
   4   2   4      242.87      244.88      1.76 o
   5   2   4       50.28       51.01      0.63 o
   6   2   4      545.89      471.35      3.97 o
   7   2   4       24.67       30.97      0.74 o
   8   2   4      596.45      592.15      5.72 o
   9   2   4        0.05        0.67      0.57 o
  10   2   4      448.48      470.25      5.37 o
 -11   3   4        2.06        2.23      0.67 o
 -10   3   4       79.90       79.93      1.51 o
  -9   3   4       71.96       69.25      1.29 o
  -8   3   4        4.11        7.39      0.47 o
  -7   3   4      193.84      191.60      1.79 o
  -6   3   4     1058.90      985.07      6.69 o
  -5   3   4       58.29       51.29      0.61 o
  -4   3   4     2514.13     2696.96     15.35 o
  -3   3   4      606.62      737.63      4.33 o
  -2   3   4     6521.28     7113.77     41.91 o
  -1   3   4     2605.36     2978.29     19.98 o
   0   3   4       75.04       79.72      0.78 o
   1   3   4       79.47       97.42      0.77 o
   2   3   4      662.90      776.61      5.40 o
   3   3   4        0.08        1.47      0.17 o
   4   3   4      128.52      160.22      1.20 o
   5   3   4     1242.66     1226.22      8.71 o
   6   3   4      137.15      108.73      1.22 o
   7   3   4      287.32      241.33      2.56 o
   8   3   4      103.40       96.57      1.48 o
   9   3   4      102.30      103.14      1.73 o
  10   3   4       58.94       58.48      1.40 o
 -11   4   4       27.32       22.88      0.97 o
 -10   4   4      258.78      274.63      3.48 o
  -9   4   4       24.80       25.28      0.91 o
  -8   4   4      162.50      152.25      1.72 o
  -7   4   4     1249.99     1140.96      9.32 o
  -6   4   4       68.05       71.36      0.89 o
  -5   4   4      331.29      310.68      2.14 o
  -4   4   4      276.32      278.77      1.76 o
  -3   4   4     1503.46     1530.96      9.57 o
  -2   4   4     2688.38     2906.02     17.47 o
  -1   4   4       43.68       61.81      0.62 o
   0   4   4      110.53      125.88      1.24 o
   1   4   4        5.29        4.73      0.25 o
   2   4   4      817.99      863.45      5.84 o
   3   4   4     1158.78     1162.92      8.37 o
   4   4   4      229.20      204.21      1.47 o
   5   4   4       26.73       28.93      0.53 o
   6   4   4      357.96      324.97      3.06 o
   7   4   4      155.53      117.15      1.50 o
   8   4   4       67.73       64.61      1.18 o
   9   4   4      358.50      374.70      4.48 o
  10   4   4       41.75       37.21      1.23 o
 -11   5   4        0.43        0.00      0.62 o
 -10   5   4        2.08        1.25      0.61 o
  -9   5   4       21.40       18.32      0.78 o
  -8   5   4      969.25      996.58      8.66 o
  -7   5   4      111.78      113.19      1.22 o
  -6   5   4     2679.05     2723.10     20.16 o
  -5   5   4      860.55      823.28      5.28 o
  -4   5   4      152.91      111.33      0.91 o
  -3   5   4     1451.33     1367.13      9.54 o
  -2   5   4     6804.74     7530.55     52.45 o
  -1   5   4     4146.02     4183.97     44.56 o
   0   5   4     3366.35     3685.68     32.03 o
   1   5   4       24.04       22.70      0.46 o
   2   5   4      209.16      214.69      1.61 o
   3   5   4        0.95        2.01      0.18 o
   4   5   4      130.80      113.49      0.98 o
   5   5   4      117.68      125.31      1.09 o
   6   5   4     1218.70     1174.21     10.12 o
   7   5   4     1277.60     1221.38     11.86 o
   8   5   4      250.16      262.62      2.99 o
   9   5   4      659.43      699.63      7.75 o
  10   5   4       50.25       57.95      1.62 o
 -11   6   4      139.01      133.49      2.32 o
 -10   6   4       56.77       55.11      1.72 o
  -9   6   4      292.94      278.18      2.89 o
  -8   6   4      132.60      149.09      1.76 o
  -7   6   4        9.87        9.69      0.42 o
  -6   6   4       73.90       77.31      0.86 o
  -5   6   4      497.77      549.33      3.59 o
  -4   6   4      109.61      122.58      1.09 o
  -3   6   4      297.97      336.18      2.35 o
  -2   6   4      172.20      154.98      1.10 o
  -1   6   4       74.00       67.75      0.74 o
   0   6   4      162.60      162.77      1.52 o
   1   6   4      339.50      401.29      4.03 o
   2   6   4        0.67        2.70      0.21 o
   3   6   4      494.46      570.42      4.42 o
   4   6   4      564.20      576.08      4.22 o
   5   6   4      896.81      898.08      7.23 o
   6   6   4      484.85      456.68      4.55 o
   7   6   4      843.55      882.58      8.16 o
   8   6   4       45.68       58.49      1.31 o
   9   6   4       19.89       20.25      0.99 o
  10   6   4        7.68        9.58      0.87 o
 -11   7   4      596.05      604.52      7.47 o
 -10   7   4      172.35      176.22      2.48 o
  -9   7   4      108.50      113.69      1.53 o
  -8   7   4      628.99      591.47      5.47 o
  -7   7   4      144.31      158.75      1.63 o
  -6   7   4      754.97      702.32      5.30 o
  -5   7   4        4.31       11.18      0.35 o
  -4   7   4       69.45       54.13      0.61 o
  -3   7   4      265.07      290.87      1.93 o
  -2   7   4      980.85     1046.71      7.14 o
  -1   7   4     3263.48     3543.43     27.63 o
   0   7   4        4.36        7.20      0.28 o
   1   7   4     1744.79     1794.29     14.83 o
   2   7   4     2467.24     2522.76     18.95 o
   3   7   4      189.18      230.62      2.02 o
   4   7   4     3550.25     3513.18     26.31 o
   5   7   4      160.37      148.39      1.58 o
   6   7   4      477.33      442.61      5.96 o
   7   7   4      248.17      252.83      2.97 o
   8   7   4       92.91       93.56      1.68 o
   9   7   4      228.78      225.00      3.08 o
  10   7   4       15.11       15.23      0.99 o
 -10   8   4       48.62       56.53      1.98 o
  -9   8   4      351.73      346.62      3.58 o
  -8   8   4       88.26       81.48      1.18 o
  -7   8   4       19.36       16.32      0.47 o
  -6   8   4      853.24      786.71      6.55 o
  -5   8   4      187.23      193.13      1.74 o
  -4   8   4       82.49       80.33      0.83 o
  -3   8   4      770.38      747.59      5.04 o
  -2   8   4        1.35        1.12      0.25 o
  -1   8   4      344.04      421.35      3.51 o
   0   8   4        0.74        2.27      0.27 o
   1   8   4      184.86      201.26      1.90 o
   2   8   4     1325.30     1254.36     10.47 o
   3   8   4       96.55      110.81      1.03 o
   4   8   4       18.05       20.96      0.52 o
   5   8   4        5.85        5.41      0.44 o
   6   8   4       11.03       10.78      0.57 o
   7   8   4       19.48       14.09      0.67 o
   8   8   4        9.83        7.13      0.69 o
   9   8   4        1.06        0.78      0.62 o
 -10   9   4        5.02        2.39      0.75 o
  -9   9   4      337.57      343.36      3.93 o
  -8   9   4      533.97      534.10      5.69 o
  -7   9   4       92.08       99.97      1.34 o
  -6   9   4      217.78      196.41      2.10 o
  -5   9   4      921.55      920.61      7.44 o
  -4   9   4      767.96      741.94      5.77 o
  -3   9   4      443.01      394.81      2.86 o
  -2   9   4       15.24       10.39      0.36 o
  -1   9   4      649.06      633.35      5.18 o
   0   9   4     1688.47     1898.84     15.28 o
   1   9   4      209.30      206.98      1.89 o
   2   9   4     1526.13     1495.70     11.87 o
   3   9   4       24.67       20.23      0.43 o
   4   9   4     1642.67     1625.75     15.05 o
   5   9   4     1007.28      961.69     10.63 o
   6   9   4      377.39      374.98      4.98 o
   7   9   4      218.02      204.53      2.83 o
   8   9   4       47.81       49.88      1.42 o
   9   9   4       37.78       32.67      1.35 o
 -10  10   4       32.94       35.55      1.32 o
  -9  10   4       40.50       41.17      1.40 o
  -8  10   4      286.81      288.81      3.34 o
  -7  10   4      684.30      664.22      6.35 o
  -6  10   4      187.66      187.14      2.04 o
  -5  10   4      569.40      537.04      4.70 o
  -4  10   4      311.66      300.79      2.75 o
  -3  10   4      204.37      198.02      1.64 o
  -2  10   4      545.37      514.14      4.13 o
  -1  10   4     1279.94     1260.41      9.44 o
   0  10   4      147.59      156.71      1.45 o
   1  10   4       82.26       84.41      0.84 o
   2  10   4      259.25      284.82      2.97 o
   3  10   4       16.80       12.08      0.63 o
   4  10   4       35.18       42.94      0.83 o
   5  10   4      690.47      687.16      7.75 o
   6  10   4       40.44       38.49      1.53 o
   7  10   4       19.58       26.07      1.05 o
   8  10   4        0.22        0.43      0.69 o
   9  10   4       97.74      100.82      2.08 o
 -10  11   4      206.19      222.05      3.09 o
  -9  11   4       46.49       48.96      1.20 o
  -8  11   4      312.98      338.54      3.80 o
  -7  11   4      225.40      211.43      2.57 o
  -6  11   4      280.35      286.50      3.10 o
  -5  11   4       47.02       46.78      0.98 o
  -4  11   4     3869.41     3808.93     31.62 o
  -3  11   4     3889.34     3812.09     28.58 o
  -2  11   4      172.09      160.55      1.57 o
  -1  11   4       63.26       49.28      0.58 o
   0  11   4      602.25      576.00      4.17 o
   1  11   4       13.79       12.31      0.41 o
   2  11   4       36.50       25.98      0.54 o
   3  11   4       16.39       17.99      1.02 o
   4  11   4       17.85       21.94      0.64 o
   5  11   4      200.97      208.44      2.70 o
   6  11   4      431.49      420.63      5.46 o
   7  11   4       63.49       69.32      1.54 o
   8  11   4      551.29      558.46      7.26 o
   9  11   4      597.65      614.71      9.06 o
  -9  12   4      413.04      428.85     10.58 o
  -8  12   4       56.68       58.03      1.28 o
  -7  12   4      169.62      156.57      2.21 o
  -6  12   4       70.02       76.08      1.39 o
  -5  12   4        5.74        6.55      0.46 o
  -4  12   4       15.68       17.09      0.57 o
  -3  12   4      256.95      240.07      1.99 o
  -2  12   4      734.89      751.30      6.35 o
  -1  12   4     1355.69     1349.76     10.28 o
   0  12   4      911.50      907.41      7.17 o
   1  12   4      302.55      293.89      2.82 o
   2  12   4       69.26       68.92      1.13 o
   3  12   4      157.68      151.29      1.65 o
   4  12   4       55.68       40.33      0.78 o
   5  12   4      503.99      515.27      5.93 o
   6  12   4      125.57      121.60      2.08 o
   7  12   4      211.02      221.51      3.25 o
   8  12   4      417.12      433.41      5.85 o
  -9  13   4       73.72       78.60      1.98 o
  -8  13   4      338.09      353.51      8.01 o
  -7  13   4       17.92       15.20      1.06 o
  -6  13   4      303.58      309.90      4.17 o
  -5  13   4        1.98        1.51      0.49 o
  -4  13   4        8.71        8.27      0.35 o
  -3  13   4       14.71       16.84      0.45 o
  -2  13   4      489.22      492.23      4.28 o
  -1  13   4      412.66      344.10      2.82 o
   0  13   4      173.24      160.02      1.56 o
   1  13   4      974.36      901.25      8.05 o
   2  13   4      343.93      291.65      3.15 o
   3  13   4      378.26      349.40      4.04 o
   4  13   4        0.53        1.51      0.35 o
   5  13   4      171.75      163.13      2.99 o
   6  13   4       36.53       43.28      1.20 o
   7  13   4      248.64      259.40      3.70 o
   8  13   4       13.75       15.26      1.06 o
  -8  14   4       19.17       18.38      1.24 o
  -7  14   4        0.57        0.00      0.83 o
  -6  14   4        1.90        2.91      0.69 o
  -5  14   4     1040.37     1023.73     10.12 o
  -4  14   4       83.98       75.24      1.09 o
  -3  14   4      925.12      936.93      9.86 o
  -2  14   4       50.32       53.52      0.93 o
  -1  14   4     1034.68     1051.57      9.36 o
   0  14   4      136.46      120.58      1.48 o
   1  14   4      431.12      411.35      4.01 o
   2  14   4       19.60       17.66      0.58 o
   3  14   4      300.34      318.97      3.75 o
   4  14   4      472.26      473.70      4.99 o
   5  14   4       16.32       16.51      0.61 o
   6  14   4      207.74      189.32      2.82 o
   7  14   4      268.18      261.11      3.73 o
  -8  15   4      151.25      158.50      3.75 o
  -7  15   4       64.41       62.75      1.94 o
  -6  15   4       79.62       75.49      1.55 o
  -5  15   4        0.12        0.66      0.45 o
  -4  15   4       88.48       83.66      1.19 o
  -3  15   4      240.17      226.27      2.59 o
  -2  15   4       28.84       27.65      0.77 o
  -1  15   4       10.07       11.41      0.76 o
   0  15   4       58.06       59.79      0.97 o
   1  15   4       27.56       24.79      0.74 o
   2  15   4        3.35        5.96      0.49 o
   3  15   4      159.50      158.34      2.76 o
   4  15   4      359.20      352.97      5.60 o
   5  15   4      249.39      243.61      3.18 o
   6  15   4        8.55        8.20      0.75 o
   7  15   4       27.54       27.13      1.79 o
  -7  16   4      401.37      426.21      7.16 o
  -6  16   4        0.01        0.09      0.69 o
  -5  16   4      380.99      378.97      4.78 o
  -4  16   4      167.12      164.67      1.89 o
  -3  16   4      192.16      205.53      2.67 o
  -2  16   4      112.74      118.97      1.60 o
  -1  16   4        0.00        1.86      0.68 o
   0  16   4      219.27      213.87      2.39 o
   1  16   4        4.55        5.17      0.48 o
   2  16   4      392.20      381.71      5.09 o
   3  16   4      432.90      426.88      5.78 o
   4  16   4       18.78       16.32      1.05 o
   5  16   4      162.28      161.38      3.19 o
   6  16   4       14.67       15.91      0.77 o
  -7  17   4      103.71      104.29      3.25 o
  -6  17   4      125.56      137.67      2.91 o
  -5  17   4        8.74        8.73      0.64 o
  -4  17   4      664.56      678.38      9.11 o
  -3  17   4      520.56      508.26      6.99 o
  -2  17   4       92.28       89.49      2.09 o
  -1  17   4      131.69      128.38      1.78 o
   0  17   4      125.38      121.03      1.86 o
   1  17   4        2.96        2.46      0.53 o
   2  17   4        1.38        2.05      0.66 o
   3  17   4      217.35      220.35      3.39 o
   4  17   4       31.67       33.63      1.42 o
   5  17   4      253.04      253.68      4.44 o
   6  17   4       57.63       62.42      1.98 o
  -6  18   4      119.73      129.37      2.81 o
  -5  18   4      588.41      607.26      9.54 o
  -4  18   4       99.97      102.57      2.20 o
  -3  18   4       55.11       57.62      1.63 o
  -2  18   4      251.84      246.83      3.84 o
  -1  18   4      279.07      270.01      4.14 o
   0  18   4      390.75      383.09      5.39 o
   1  18   4       62.74       57.72      1.47 o
   2  18   4       10.10       10.52      0.80 o
   3  18   4      205.37      203.69      3.79 o
   4  18   4       41.66       44.98      2.03 o
   5  18   4      187.37      188.16      4.51 o
  -5  19   4       80.66       72.44      2.64 o
  -4  19   4       10.94       12.79      1.26 o
  -3  19   4        1.15        0.08      0.84 o
  -2  19   4       73.99       78.19      1.87 o
  -1  19   4       19.13       18.41      1.04 o
   0  19   4      375.67      364.94      5.24 o
   1  19   4       12.58        9.94      0.84 o
   2  19   4       46.83       47.38      1.86 o
   3  19   4       15.99       16.23      1.33 o
   4  19   4      124.30      117.66      3.30 o
  -4  20   4        1.07        0.24      1.69 o
  -3  20   4       43.97       44.73      2.05 o
  -2  20   4      106.49      106.08      3.16 o
  -1  20   4        1.69        2.05      1.02 o
   0  20   4      832.15      829.88     15.38 o
   1  20   4      682.59      668.03     13.93 o
   2  20   4        2.00        3.42      0.98 o
   3  20   4       70.16       72.25      3.14 o
   0  21   4        0.39        1.21      1.21 o
 -11   1   5      276.61      275.44      3.93 o
 -10   1   5        6.61        4.69      0.72 o
  -9   1   5      390.46      394.13      4.62 o
  -8   1   5       13.24       13.26      0.52 o
  -7   1   5      247.43      260.37      2.20 o
  -6   1   5     3507.45     3387.99     21.99 o
  -5   1   5      205.59      201.60      1.55 o
  -4   1   5     1062.08     1093.69      7.36 o
  -3   1   5     1054.28     1161.42      7.22 o
  -2   1   5     1649.90     1660.01      9.46 o
  -1   1   5     5078.77     5362.80     35.14 o
   0   1   5      532.40      680.13      5.67 o
   1   1   5     1903.16     1901.86     13.66 o
   2   1   5     3997.28     4314.70     28.71 o
   3   1   5       14.13        4.77      0.20 o
   4   1   5     1118.50     1156.53      7.52 o
   5   1   5        0.86        0.00      0.25 o
   6   1   5     1786.70     1744.71     13.37 o
   7   1   5      243.28      219.58      2.10 o
   8   1   5      346.65      349.49      3.88 o
   9   1   5       49.40       55.43      1.16 o
  10   1   5       81.63       88.41      1.83 o
 -11   2   5      294.65      312.80      4.29 o
 -10   2   5       11.84        8.74      0.69 o
  -9   2   5      629.26      595.73      6.05 o
  -8   2   5       18.06       16.26      0.54 o
  -7   2   5       37.84       37.03      0.73 o
  -6   2   5      581.28      578.81      4.20 o
  -5   2   5      254.23      313.20      2.19 o
  -4   2   5      328.08      374.09      2.42 o
  -3   2   5     1379.73     1483.65      8.68 o
  -2   2   5      541.15      587.07      4.00 o
  -1   2   5      126.66      140.32      0.99 o
   0   2   5      428.40      411.00      3.42 o
   1   2   5      293.89      325.31      2.68 o
   2   2   5        0.07        6.21      0.22 o
   3   2   5      218.00      207.27      1.59 o
   4   2   5     2243.85     2272.17     16.18 o
   5   2   5       20.76       13.04      0.36 o
   6   2   5      111.96      109.37      1.31 o
   7   2   5        0.31        0.13      0.39 o
   8   2   5       55.55       49.44      0.99 o
   9   2   5      453.34      475.50      5.51 o
  10   2   5      720.99      727.31      7.91 o
 -11   3   5       89.78       93.82      1.90 o
 -10   3   5      208.49      205.22      2.57 o
  -9   3   5      450.56      465.25      4.87 o
  -8   3   5        1.98        0.25      0.40 o
  -7   3   5     1953.08     1998.16     16.98 o
  -6   3   5      153.37      148.95      1.30 o
  -5   3   5      619.07      666.40      4.19 o
  -4   3   5     1944.47     2060.66     11.93 o
  -3   3   5      458.33      492.97      3.06 o
  -2   3   5     1668.32     1746.00     10.82 o
  -1   3   5     1353.96     1269.66      9.02 o
   0   3   5       18.92       29.06      0.63 o
   1   3   5     1115.82     1114.06      8.26 o
   2   3   5      234.13      263.78      1.96 o
   3   3   5     2389.68     2487.77     17.34 o
   4   3   5      490.45      417.38      3.04 o
   5   3   5      745.99      776.08      6.05 o
   6   3   5      220.07      239.45      2.38 o
   7   3   5        6.60        7.14      0.46 o
   8   3   5      146.84      139.66      1.89 o
   9   3   5      311.23      321.37      3.92 o
  10   3   5      338.41      357.51      4.37 o
 -11   4   5        9.72        5.27      0.67 o
 -10   4   5        3.06        2.43      0.58 o
  -9   4   5       21.86       25.27      0.94 o
  -8   4   5        0.16        0.00      0.42 o
  -7   4   5     1358.64     1316.47     10.71 o
  -6   4   5        0.87        0.05      0.25 o
  -5   4   5      384.43      400.35      2.49 o
  -4   4   5      428.29      413.14      2.60 o
  -3   4   5        1.95        0.69      0.26 o
  -2   4   5     2932.43     3278.24     20.37 o
  -1   4   5      452.75      442.43      3.36 o
   0   4   5       29.20       33.91      0.61 o
   1   4   5      138.37      138.32      1.17 o
   2   4   5       17.96       20.28      0.31 o
   3   4   5      481.41      460.13      3.57 o
   4   4   5     2325.73     2254.45     15.74 o
   5   4   5     2084.90     2123.72     16.49 o
   6   4   5       16.46       18.11      0.58 o
   7   4   5      430.28      408.43      4.04 o
   8   4   5        3.51        2.72      0.50 o
   9   4   5        0.03        0.52      0.57 o
  10   4   5        5.22        5.94      0.89 o
 -11   5   5       19.84       20.17      0.89 o
 -10   5   5        4.96        6.48      1.15 o
  -9   5   5      749.37      739.61      7.48 o
  -8   5   5      955.33      957.52      8.38 o
  -7   5   5      424.32      415.06      3.65 o
  -6   5   5        1.63        0.86      0.26 o
  -5   5   5        0.12        0.45      0.18 o
  -4   5   5       61.83       56.01      0.60 o
  -3   5   5      345.84      418.17      2.77 o
  -2   5   5      943.53      955.52      6.71 o
  -1   5   5     6813.62     7636.34    102.27 o
   0   5   5     2367.06     2543.01     21.70 o
   1   5   5       22.68       10.49      0.33 o
   2   5   5       14.95       19.59      0.30 o
   3   5   5     1840.63     1920.80     12.88 o
   4   5   5     1995.17     2047.96     16.53 o
   5   5   5        1.54        6.02      0.37 o
   6   5   5      447.34      442.35      4.05 o
   7   5   5        5.17        5.43      0.49 o
   8   5   5      311.37      320.16      3.50 o
   9   5   5        0.08        0.00      0.63 o
  10   5   5        0.29        0.18      0.77 o
 -11   6   5       58.99       58.58      1.92 o
 -10   6   5      243.28      228.39      3.01 o
  -9   6   5        3.66        4.07      0.52 o
  -8   6   5     2556.72     2478.51     21.59 o
  -7   6   5       20.43       11.87      0.45 o
  -6   6   5      812.52      775.97      6.11 o
  -5   6   5      283.86      267.48      2.08 o
  -4   6   5       13.66       37.35      0.63 o
  -3   6   5       26.87       34.90      0.40 o
  -2   6   5      214.52      262.08      2.05 o
  -1   6   5       76.59       78.84      0.83 o
   0   6   5      500.40      445.01      4.00 o
   1   6   5     2471.25     2689.61     23.49 o
   2   6   5      126.73      109.20      1.00 o
   3   6   5      285.28      245.54      1.88 o
   4   6   5       33.86       30.13      0.51 o
   5   6   5       16.22       11.43      0.48 o
   6   6   5      328.56      260.75      2.80 o
   7   6   5      515.14      516.03      5.91 o
   8   6   5        4.22        7.10      1.05 o
   9   6   5      193.96      195.41      3.10 o
 -11   7   5       46.43       54.94      1.34 o
 -10   7   5      255.36      259.63      3.31 o
  -9   7   5       18.15       17.24      1.07 o
  -8   7   5       11.69        9.93      0.51 o
  -7   7   5       17.86       17.24      0.59 o
  -6   7   5       20.09       15.35      0.52 o
  -5   7   5      168.82      174.96      1.50 o
  -4   7   5      332.80      325.81      2.46 o
  -3   7   5     1277.99     1316.08      9.14 o
  -2   7   5      487.30      565.45      5.73 o
  -1   7   5     2438.73     2718.69     31.25 o
   0   7   5      151.06      150.82      1.82 o
   1   7   5       18.03        7.00      0.36 o
   2   7   5      148.71      154.15      1.50 o
   3   7   5      289.05      293.94      2.43 o
   4   7   5      318.68      303.90      2.62 o
   5   7   5       54.64       52.07      0.92 o
   6   7   5      201.88      193.92      2.81 o
   7   7   5      129.86      116.68      1.83 o
   8   7   5      189.59      213.11      2.91 o
   9   7   5        0.44        0.75      0.64 o
 -10   8   5      300.52      307.59      4.41 o
  -9   8   5      133.64      143.04      2.53 o
  -8   8   5      431.07      426.82      4.32 o
  -7   8   5       15.21       17.14      0.73 o
  -6   8   5      821.15      836.33      7.17 o
  -5   8   5      893.97      818.32      6.38 o
  -4   8   5      602.38      608.51      4.53 o
  -3   8   5     3654.12     3692.16     24.28 o
  -2   8   5      335.94      366.69      2.93 o
  -1   8   5      207.59      238.63      2.10 o
   0   8   5      548.71      565.15      4.74 o
   1   8   5      498.98      567.96      5.21 o
   2   8   5     1059.15     1074.25      8.82 o
   3   8   5       18.96       19.00      0.42 o
   4   8   5        0.19        0.35      0.29 o
   5   8   5      474.00      426.45      5.64 o
   6   8   5      320.12      306.82      4.19 o
   7   8   5      429.86      408.20      5.43 o
   8   8   5       10.95        8.86      1.30 o
   9   8   5      136.89      137.70      2.53 o
 -10   9   5      110.08      115.73      2.25 o
  -9   9   5       24.52       28.47      1.03 o
  -8   9   5      142.73      148.52      2.02 o
  -7   9   5      136.78      140.11      1.77 o
  -6   9   5       86.48       83.35      1.10 o
  -5   9   5        3.84        2.57      0.33 o
  -4   9   5      161.03      148.36      1.32 o
  -3   9   5       47.14       53.99      0.63 o
  -2   9   5      340.48      332.46      2.77 o
  -1   9   5      173.85      186.48      1.73 o
   0   9   5      281.31      272.65      2.45 o
   1   9   5      566.70      579.42      5.32 o
   2   9   5        2.48        1.35      0.25 o
   3   9   5      857.91      825.37      7.01 o
   4   9   5        3.10        1.82      0.41 o
   5   9   5      343.64      328.70      3.91 o
   6   9   5      220.33      206.62      3.02 o
   7   9   5       12.55        9.25      1.26 o
   8   9   5       81.09       79.79      1.75 o
   9   9   5        0.91        2.44      0.81 o
 -10  10   5      357.18      372.18      5.10 o
  -9  10   5        0.22        1.07      0.61 o
  -8  10   5      104.42      111.18      2.05 o
  -7  10   5       90.00       95.22      1.34 o
  -6  10   5      423.93      430.67      4.52 o
  -5  10   5      875.24      818.12      7.51 o
  -4  10   5      900.08      896.90      7.70 o
  -3  10   5      347.07      318.78      2.52 o
  -2  10   5      319.83      316.14      2.79 o
  -1  10   5      150.08      143.32      1.51 o
   0  10   5      216.81      247.57      2.26 o
   1  10   5      473.97      512.32      4.92 o
   2  10   5      114.49      101.93      1.21 o
   3  10   5      900.44      871.99      8.29 o
   4  10   5       23.99       29.55      0.68 o
   5  10   5     1558.60     1512.69     16.48 o
   6  10   5      292.30      290.83      4.04 o
   7  10   5      121.57      126.52      2.20 o
   8  10   5      100.96      100.75      2.02 o
   9  10   5      194.29      203.90      3.71 o
 -10  11   5       24.52       24.96      1.52 o
  -9  11   5      303.05      319.69      4.10 o
  -8  11   5        0.07        1.56      0.62 o
  -7  11   5      270.65      274.40      3.20 o
  -6  11   5       83.79       80.12      1.25 o
  -5  11   5      242.95      246.73      2.96 o
  -4  11   5      103.52      103.17      1.21 o
  -3  11   5      225.26      227.37      2.13 o
  -2  11   5      331.61      329.26      2.93 o
  -1  11   5      333.06      373.81      3.28 o
   0  11   5      469.46      486.66      4.17 o
   1  11   5       98.18       76.35      0.88 o
   2  11   5       30.01       42.91      0.95 o
   3  11   5      141.23      122.10      1.61 o
   4  11   5       55.68       58.72      0.96 o
   5  11   5        5.13        4.62      0.57 o
   6  11   5      539.88      526.02      6.73 o
   7  11   5        2.25        3.66      0.69 o
   8  11   5       61.10       63.51      1.78 o
  -9  12   5       57.30       60.12      1.43 o
  -8  12   5      214.03      236.10      3.14 o
  -7  12   5       74.61       80.42      1.37 o
  -6  12   5        6.53        4.94      0.51 o
  -5  12   5       17.66       12.26      0.76 o
  -4  12   5      603.38      573.28      4.76 o
  -3  12   5      484.56      482.90      4.67 o
  -2  12   5      462.13      422.51      3.88 o
  -1  12   5      552.27      542.26      4.40 o
   0  12   5       23.21       15.84      0.65 o
   1  12   5      785.55      793.64      7.54 o
   2  12   5      889.64      836.90      9.11 o
   3  12   5      318.50      297.81      3.54 o
   4  12   5      297.01      292.05      4.33 o
   5  12   5       27.99       31.30      1.00 o
   6  12   5       53.63       53.40      1.29 o
   7  12   5       52.07       53.34      1.41 o
   8  12   5      144.93      137.97      2.43 o
  -9  13   5       24.68       24.60      1.24 o
  -8  13   5       12.42       15.41      0.90 o
  -7  13   5      375.59      382.91      5.94 o
  -6  13   5       85.18       88.28      1.31 o
  -5  13   5      123.57      133.40      1.70 o
  -4  13   5     1075.05     1082.17      8.62 o
  -3  13   5       21.07       20.62      0.58 o
  -2  13   5      525.82      527.05      4.80 o
  -1  13   5        8.99       12.46      0.40 o
   0  13   5      228.00      240.59      2.31 o
   1  13   5      385.79      414.64      4.00 o
   2  13   5       63.81       73.25      1.18 o
   3  13   5        5.26        4.56      0.48 o
   4  13   5      413.10      387.74      4.56 o
   5  13   5       42.51       46.67      1.08 o
   6  13   5      200.12      194.17      3.85 o
   7  13   5      240.15      239.92      3.52 o
  -8  14   5        9.55       10.72      1.06 o
  -7  14   5       52.18       48.96      1.51 o
  -6  14   5       89.48       90.75      1.43 o
  -5  14   5        0.10        0.70      0.38 o
  -4  14   5       17.59       14.69      0.66 o
  -3  14   5      106.69      103.17      1.27 o
  -2  14   5      137.25      147.63      1.60 o
  -1  14   5      114.80      103.65      1.13 o
   0  14   5       18.74       16.97      0.55 o
   1  14   5       91.20       85.88      1.12 o
   2  14   5       93.74       99.51      1.46 o
   3  14   5       45.49       45.81      0.98 o
   4  14   5        0.10        0.49      0.55 o
   5  14   5       74.06       73.90      1.16 o
   6  14   5        0.61        0.00      0.51 o
   7  14   5      197.42      210.52      3.16 o
  -8  15   5        6.66        5.33      1.02 o
  -7  15   5      175.63      190.52      3.22 o
  -6  15   5       58.98       55.11      1.18 o
  -5  15   5      395.54      401.07      4.28 o
  -4  15   5      906.46      899.89      9.60 o
  -3  15   5      103.24      100.63      1.44 o
  -2  15   5      600.82      612.08      6.12 o
  -1  15   5        7.60       12.44      0.58 o
   0  15   5       48.08       46.96      1.23 o
   1  15   5      278.43      282.51      2.87 o
   2  15   5       74.90       73.16      1.57 o
   3  15   5      674.30      679.40      7.55 o
   4  15   5      342.49      342.32      4.60 o
   5  15   5       87.80       90.87      1.75 o
   6  15   5      172.40      175.65      2.21 o
   7  15   5        0.00        0.00      0.68 o
  -7  16   5       17.73       17.97      1.14 o
  -6  16   5       24.01       24.48      0.90 o
  -5  16   5        3.97        3.50      0.53 o
  -4  16   5      148.42      147.26      2.29 o
  -3  16   5      179.32      183.26      2.24 o
  -2  16   5      686.79      658.43      6.54 o
  -1  16   5      175.18      170.81      2.33 o
   0  16   5      123.50      114.89      1.59 o
   1  16   5       16.68       17.82      0.70 o
   2  16   5        5.02        6.21      0.55 o
   3  16   5      209.52      206.56      3.59 o
   4  16   5        1.74        1.57      0.81 o
   5  16   5      225.95      227.60      4.10 o
   6  16   5       63.43       68.68      2.07 o
  -7  17   5        0.82        0.48      1.69 o
  -6  17   5      233.90      229.41      3.50 o
  -5  17   5      121.22      119.50      2.79 o
  -4  17   5       95.35       98.16      2.08 o
  -3  17   5        8.04        8.82      0.72 o
  -2  17   5       58.41       60.00      1.21 o
  -1  17   5      464.35      439.18      4.45 o
   0  17   5      150.12      159.64      2.29 o
   1  17   5      598.74      603.91      6.39 o
   2  17   5       46.82       43.73      1.12 o
   3  17   5      428.38      440.85      6.27 o
   4  17   5      376.52      401.49      6.47 o
   5  17   5       10.95       10.10      1.05 o
  -6  18   5      169.03      181.92      6.89 o
  -5  18   5      295.39      308.11      6.66 o
  -4  18   5        9.35        9.58      0.93 o
  -3  18   5      130.95      129.74      2.51 o
  -2  18   5        7.76        9.19      0.87 o
  -1  18   5        0.29        0.00      0.50 o
   0  18   5      202.69      194.65      2.71 o
   1  18   5       33.32       34.58      1.04 o
   2  18   5        6.39        4.64      0.73 o
   3  18   5      123.57      124.76      2.33 o
   4  18   5      171.75      169.22      3.28 o
  -5  19   5       17.47       15.94      1.54 o
  -4  19   5      432.15      441.36      7.35 o
  -3  19   5       49.29       49.78      1.81 o
  -2  19   5      119.50      131.13      2.93 o
  -1  19   5      123.49      130.77      2.57 o
   0  19   5       86.65       98.95      2.28 o
   1  19   5      104.06       95.75      2.28 o
   2  19   5       83.66       86.60      2.50 o
   3  19   5        3.93        2.66      0.98 o
  -3  20   5      583.28      585.63     11.55 o
  -2  20   5       60.33       57.02      2.39 o
  -1  20   5       11.81        8.70      1.93 o
   0  20   5      182.64      183.34      4.23 o
   1  20   5       18.44       17.63      1.33 o
   2  20   5      616.69      630.36     11.93 o
 -11   0   6       11.54       11.64      1.20 o
 -10   0   6        0.81        2.29      1.57 o
  -9   0   6       61.67       61.70      1.75 o
  -8   0   6      523.39      508.99      6.21 o
  -7   0   6      997.72      955.17     12.82 o
  -6   0   6     1042.55     1007.04      9.81 o
  -5   0   6      345.37      359.32      3.42 o
  -4   0   6       93.44      105.28      1.10 o
  -3   0   6       38.07       32.20      0.54 o
  -2   0   6     2236.97     2320.41     23.05 o
  -1   0   6       47.10       28.91      0.72 o
   0   0   6     3421.31     3681.22     54.32 o
   1   0   6      498.60      537.05      5.31 o
   2   0   6       87.73       90.15      1.19 o
   3   0   6      942.79      890.12      8.55 o
   4   0   6     2264.28     2231.31     21.11 o
   5   0   6       65.70       79.19      1.18 o
   6   0   6      819.95      797.42      9.82 o
   7   0   6       37.22       29.54      1.08 o
   8   0   6        7.32        7.81      0.67 o
   9   0   6      384.86      415.04      6.49 o
  10   0   6        0.26        0.48      1.02 o
 -11   1   6       14.25       16.25      0.92 o
 -10   1   6        6.01        5.47      0.72 o
  -9   1   6       17.72       15.15      0.68 o
  -8   1   6      422.25      428.81      3.76 o
  -7   1   6      186.86      168.90      1.53 o
  -6   1   6      212.25      221.37      1.72 o
  -5   1   6       83.87       71.01      1.01 o
  -4   1   6     2486.96     2709.10     16.57 o
  -3   1   6      269.43      281.10      1.80 o
  -2   1   6     2344.46     2345.70     14.89 o
  -1   1   6      769.26      800.05      5.48 o
   0   1   6      678.80      685.82      5.36 o
   1   1   6      722.52      735.04      5.95 o
   2   1   6      854.73      990.48      7.55 o
   3   1   6      483.18      437.70      2.93 o
   4   1   6      679.58      622.24      4.30 o
   5   1   6      190.59      188.44      1.64 o
   6   1   6       51.30       32.69      0.71 o
   7   1   6        0.16        0.52      0.38 o
   8   1   6        9.75        8.21      0.58 o
   9   1   6        0.35        2.41      0.57 o
  10   1   6      100.66      102.95      1.96 o
 -11   2   6      191.86      191.59      2.93 o
 -10   2   6       38.91       38.34      1.26 o
  -9   2   6      650.70      633.68      6.41 o
  -8   2   6      242.36      242.15      2.29 o
  -7   2   6      257.22      240.17      2.14 o
  -6   2   6      940.33      898.10      6.68 o
  -5   2   6       39.04       38.06      0.52 o
  -4   2   6        0.29        2.68      0.29 o
  -3   2   6      402.93      424.20      2.78 o
  -2   2   6        0.33        0.77      0.32 o
  -1   2   6      142.29      111.28      0.94 o
   0   2   6     1314.45     1368.22      9.58 o
   1   2   6       33.20       52.16      0.63 o
   2   2   6     1057.32     1043.93     10.39 o
   3   2   6       15.35       19.75      0.33 o
   4   2   6      551.44      554.99      3.74 o
   5   2   6        1.18        0.95      0.29 o
   6   2   6        1.38        3.24      0.38 o
   7   2   6      281.48      262.66      2.78 o
   8   2   6       50.61       55.45      1.10 o
   9   2   6      518.30      547.39      6.24 o
  10   2   6      129.61      142.54      2.15 o
 -11   3   6       79.23       80.02      1.88 o
 -10   3   6      239.33      238.09      2.86 o
  -9   3   6      306.83      285.82      3.19 o
  -8   3   6      113.92      115.57      1.41 o
  -7   3   6       12.24        8.24      0.48 o
  -6   3   6      214.04      202.36      1.54 o
  -5   3   6       76.08       83.85      0.74 o
  -4   3   6        7.53       11.00      0.29 o
  -3   3   6     7769.13     8784.44     53.87 o
  -2   3   6     1206.61     1161.50      7.00 o
  -1   3   6      193.12      237.42      2.11 o
   0   3   6        0.36        4.41      0.29 o
   1   3   6     3287.07     3480.21     39.22 o
   2   3   6       79.73       78.11      0.80 o
   3   3   6     2852.52     2771.57     22.59 o
   4   3   6      436.49      428.24      3.28 o
   5   3   6       62.58       78.86      0.89 o
   6   3   6      280.76      298.69      2.86 o
   7   3   6       79.71       70.45      1.12 o
   8   3   6       12.92       11.74      0.66 o
   9   3   6       98.40       96.67      1.69 o
 -11   4   6      184.08      186.13      3.00 o
 -10   4   6      166.55      183.81      2.35 o
  -9   4   6      157.39      155.19      2.03 o
  -8   4   6      276.13      291.95      2.86 o
  -7   4   6       18.43       14.39      0.51 o
  -6   4   6      110.28      122.83      1.04 o
  -5   4   6       49.19       44.85      0.56 o
  -4   4   6     3017.16     3133.31     19.39 o
  -3   4   6      198.32      210.45      1.49 o
  -2   4   6      257.49      309.85      2.03 o
  -1   4   6      435.42      427.21      3.03 o
   0   4   6       86.99       79.33      0.74 o
   1   4   6      409.55      501.46      4.00 o
   2   4   6      785.63      831.50      6.10 o
   3   4   6        0.67        1.35      0.22 o
   4   4   6     2470.85     2463.55     23.38 o
   5   4   6      301.22      288.00      2.72 o
   6   4   6      210.89      209.23      2.25 o
   7   4   6      335.29      339.05      3.42 o
   8   4   6        0.81        1.16      0.44 o
   9   4   6      180.44      179.21      2.95 o
 -11   5   6       80.72       75.32      1.50 o
 -10   5   6      106.44      107.21      1.78 o
  -9   5   6      226.22      218.59      2.61 o
  -8   5   6      168.13      147.67      1.74 o
  -7   5   6     1829.53     1789.39     14.44 o
  -6   5   6      331.70      348.45      2.73 o
  -5   5   6     1286.60     1301.88      8.46 o
  -4   5   6       19.16       30.89      0.42 o
  -3   5   6      248.24      205.57      1.40 o
  -2   5   6      304.39      270.56      1.87 o
  -1   5   6       14.00       12.83      0.40 o
   0   5   6      221.74      162.65      1.72 o
   1   5   6      414.93      393.12      3.09 o
   2   5   6       11.78       27.63      0.40 o
   3   5   6      158.84      162.73      1.40 o
   4   5   6       32.51       32.72      0.56 o
   5   5   6     1901.57     1843.10     20.07 o
   6   5   6        2.10        6.60      0.52 o
   7   5   6      707.34      723.64      8.07 o
   8   5   6       45.91       37.52      1.14 o
   9   5   6       13.78       11.33      0.87 o
 -11   6   6        1.00        0.44      0.61 o
 -10   6   6        5.23        5.83      0.69 o
  -9   6   6       76.19       65.63      1.23 o
  -8   6   6        8.27        5.72      0.49 o
  -7   6   6      653.72      652.95      5.75 o
  -6   6   6       88.66      110.76      1.56 o
  -5   6   6      389.36      378.47      2.97 o
  -4   6   6      956.14      945.49      6.45 o
  -3   6   6      837.77      925.39      5.89 o
  -2   6   6       46.88       50.91      0.56 o
  -1   6   6      145.50      133.57      1.63 o
   0   6   6      137.72      144.04      1.59 o
   1   6   6       97.33      109.53      1.13 o
   2   6   6      523.34      530.29      4.14 o
   3   6   6     1426.47     1399.55     10.16 o
   4   6   6      506.96      474.90      3.97 o
   5   6   6      426.28      428.60      4.01 o
   6   6   6      389.53      362.11      4.27 o
   7   6   6      122.49      113.96      1.81 o
   8   6   6      335.31      342.40      4.27 o
   9   6   6       70.46       75.27      1.74 o
 -11   7   6       85.89       95.04      2.06 o
 -10   7   6     1351.35     1353.52     16.32 o
  -9   7   6      339.43      349.29      3.78 o
  -8   7   6      331.78      347.55      3.39 o
  -7   7   6     1420.39     1421.34     13.58 o
  -6   7   6        6.51        2.92      0.35 o
  -5   7   6      924.87      907.84      7.46 o
  -4   7   6      353.82      365.67      2.70 o
  -3   7   6      209.11      241.80      1.91 o
  -2   7   6        8.54        7.93      0.64 o
  -1   7   6      835.38      868.21      7.74 o
   0   7   6      980.46      958.34      8.97 o
   1   7   6      131.20      141.19      1.62 o
   2   7   6       97.69       99.37      0.99 o
   3   7   6      171.19      175.46      1.57 o
   4   7   6      200.36      188.44      1.87 o
   5   7   6     3374.26     3352.71     30.42 o
   6   7   6      807.21      779.82      9.69 o
   7   7   6      263.00      249.09      3.62 o
   8   7   6      489.52      503.52      6.68 o
   9   7   6       46.82       50.14      1.51 o
 -10   8   6       17.18       23.42      1.60 o
  -9   8   6       90.20       93.82      1.73 o
  -8   8   6       33.70       34.03      0.94 o
  -7   8   6       76.62       77.21      1.28 o
  -6   8   6      691.33      649.92      5.67 o
  -5   8   6       61.52       61.21      0.78 o
  -4   8   6     1564.97     1499.76     10.84 o
  -3   8   6       14.90       19.34      0.36 o
  -2   8   6       12.58        6.90      0.31 o
  -1   8   6      127.55      159.44      1.74 o
   0   8   6      485.76      482.73      4.94 o
   1   8   6      775.47      791.71      8.49 o
   2   8   6      277.04      263.62      2.86 o
   3   8   6      513.92      523.11      4.61 o
   4   8   6     1443.54     1392.86     12.40 o
   5   8   6      191.02      177.19      2.40 o
   6   8   6        0.08        1.63      0.60 o
   7   8   6        7.98        9.80      0.75 o
   8   8   6        1.60        2.17      0.98 o
   9   8   6       18.81       22.99      1.15 o
 -10   9   6      650.83      676.19      8.60 o
  -9   9   6     1969.35     1996.36     21.22 o
  -8   9   6      168.74      167.10      2.14 o
  -7   9   6      814.38      794.16      7.80 o
  -6   9   6      148.62      142.56      1.56 o
  -5   9   6     1035.84     1037.96      9.42 o
  -4   9   6      968.22      954.52      7.41 o
  -3   9   6      349.08      376.50      3.13 o
  -2   9   6       13.62        8.91      0.33 o
  -1   9   6      300.40      292.17      2.80 o
   0   9   6      241.61      225.41      2.21 o
   1   9   6     1793.08     1802.49     17.07 o
   2   9   6      104.48      101.30      1.19 o
   3   9   6     4847.82     4664.51     40.76 o
   4   9   6      823.22      761.30      7.73 o
   5   9   6      142.87      150.91      2.56 o
   6   9   6      327.29      310.85      4.26 o
   7   9   6      302.54      292.39      4.13 o
   8   9   6      662.83      691.01      8.83 o
 -10  10   6       16.67       16.22      1.00 o
  -9  10   6      194.57      200.08      3.13 o
  -8  10   6      207.63      207.28      2.87 o
  -7  10   6      308.84      309.18      3.73 o
  -6  10   6        3.55        2.82      0.42 o
  -5  10   6      736.07      728.34      6.34 o
  -4  10   6      272.97      263.36      2.49 o
  -3  10   6      105.28      126.26      1.35 o
  -2  10   6      765.19      794.46      6.44 o
  -1  10   6      364.88      330.03      3.04 o
   0  10   6      998.78     1004.26      9.40 o
   1  10   6       45.44       37.59      0.79 o
   2  10   6      354.11      359.79      3.45 o
   3  10   6      210.21      195.48      2.35 o
   4  10   6       55.88       49.52      1.26 o
   5  10   6      373.70      373.75      4.44 o
   6  10   6       29.95       29.04      1.05 o
   7  10   6        3.21        5.38      0.72 o
   8  10   6      260.08      272.22      3.98 o
 -10  11   6        0.45        0.00      1.00 o
  -9  11   6      150.33      153.08      2.39 o
  -8  11   6       40.39       45.22      1.24 o
  -7  11   6       34.56       39.10      1.11 o
  -6  11   6      934.38      886.37     10.62 o
  -5  11   6      813.52      790.06      7.28 o
  -4  11   6     1824.44     1771.14     15.18 o
  -3  11   6      274.94      268.85      2.78 o
  -2  11   6     4431.55     4460.09     58.05 o
  -1  11   6      487.32      434.98      3.81 o
   0  11   6      128.40      129.37      1.47 o
   1  11   6     1116.13     1038.80     11.11 o
   2  11   6      290.70      320.32      3.51 o
   3  11   6      186.88      183.52      2.24 o
   4  11   6       46.89       41.49      0.95 o
   5  11   6        6.52        7.11      0.53 o
   6  11   6       39.35       40.59      1.20 o
   7  11   6       22.14       24.10      1.43 o
   8  11   6      127.50      132.09      2.41 o
  -9  12   6       13.81       12.39      0.82 o
  -8  12   6      330.93      339.00      4.75 o
  -7  12   6      639.86      673.11      7.72 o
  -6  12   6      231.07      237.33      2.82 o
  -5  12   6       21.39       13.87      0.60 o
  -4  12   6       64.59       58.37      0.80 o
  -3  12   6       12.34       11.15      0.50 o
  -2  12   6       25.70       28.85      0.67 o
  -1  12   6       92.49      116.51      1.44 o
   0  12   6      485.62      453.32      4.90 o
   1  12   6      635.92      601.29      5.79 o
   2  12   6      350.29      339.30      3.70 o
   3  12   6      341.67      350.86      4.10 o
   4  12   6      143.12      137.92      1.75 o
   5  12   6       24.70       18.46      0.72 o
   6  12   6      954.99      968.13     12.63 o
   7  12   6      405.07      431.98      5.76 o
   8  12   6       69.09       73.97      2.04 o
  -9  13   6        3.50        3.68      0.71 o
  -8  13   6        0.98        1.56      0.70 o
  -7  13   6      131.65      121.92      1.95 o
  -6  13   6        5.71        5.80      0.54 o
  -5  13   6       21.45       21.93      1.17 o
  -4  13   6        0.48        2.54      0.42 o
  -3  13   6      109.32      106.03      1.37 o
  -2  13   6       42.40       34.32      0.74 o
  -1  13   6      220.23      239.20      2.78 o
   0  13   6     2364.75     2279.51     24.31 o
   1  13   6        1.17        0.19      0.28 o
   2  13   6      263.28      269.12      5.12 o
   3  13   6        2.00        3.14      0.48 o
   4  13   6       32.05       23.07      0.97 o
   5  13   6       25.80       27.89      0.75 o
   6  13   6       37.66       37.30      0.99 o
   7  13   6       86.19       95.64      1.90 o
  -8  14   6      233.71      232.97      3.74 o
  -7  14   6        9.88        8.44      0.65 o
  -6  14   6      473.10      468.48      4.84 o
  -5  14   6        8.96        8.26      0.44 o
  -4  14   6      983.50      983.34      8.79 o
  -3  14   6      199.10      197.81      2.08 o
  -2  14   6      343.78      344.29      3.29 o
  -1  14   6      453.15      457.04      3.96 o
   0  14   6        3.19        5.99      0.44 o
   1  14   6       76.82       81.52      1.10 o
   2  14   6      109.50      118.73      1.65 o
   3  14   6       10.22        8.27      0.52 o
   4  14   6      643.56      664.64      8.35 o
   5  14   6        0.02        0.56      0.77 o
   6  14   6      682.55      706.29      7.44 o
   7  14   6       92.01       95.03      2.20 o
  -8  15   6        2.97        2.02      0.96 o
  -7  15   6       16.11       19.87      1.24 o
  -6  15   6      336.84      333.21      3.90 o
  -5  15   6      154.65      146.84      2.03 o
  -4  15   6        1.32        1.24      0.42 o
  -3  15   6      210.07      211.47      2.21 o
  -2  15   6        0.21        1.29      0.36 o
  -1  15   6        0.49        1.19      0.42 o
   0  15   6        7.37        7.23      0.37 o
   1  15   6       53.34       55.34      0.89 o
   2  15   6        9.92        9.41      0.50 o
   3  15   6       64.57       66.32      1.26 o
   4  15   6      343.54      351.32      4.76 o
   5  15   6      330.70      324.27      4.48 o
   6  15   6        0.22        0.60      0.72 o
  -7  16   6        0.50        0.06      0.73 o
  -6  16   6      126.97      127.92      1.84 o
  -5  16   6       93.37       95.04      2.01 o
  -4  16   6       56.38       60.55      1.42 o
  -3  16   6      975.85      980.35     10.07 o
  -2  16   6        0.88        1.43      0.47 o
  -1  16   6      217.21      213.04      2.54 o
   0  16   6       62.32       67.12      1.12 o
   1  16   6     1196.89     1179.21     10.88 o
   2  16   6      967.05      989.86      9.90 o
   3  16   6       17.25       17.50      0.81 o
   4  16   6      306.88      304.64      4.23 o
   5  16   6       19.55       19.04      0.97 o
   6  16   6        4.08        2.92      0.91 o
  -6  17   6       16.82       18.58      1.44 o
  -5  17   6       11.08       14.49      0.95 o
  -4  17   6       22.13       18.86      0.95 o
  -3  17   6       87.43       81.24      1.66 o
  -2  17   6      188.98      176.90      2.31 o
  -1  17   6       49.37       49.48      0.95 o
   0  17   6      139.19      128.32      1.75 o
   1  17   6       15.11       14.36      0.64 o
   2  17   6        1.85        1.76      0.52 o
   3  17   6       48.53       51.84      1.47 o
   4  17   6        1.30        1.14      0.81 o
   5  17   6       61.20       62.35      1.91 o
  -6  18   6      232.20      214.46      7.50 o
  -5  18   6       17.39       15.85      1.54 o
  -4  18   6      117.43      125.25      2.51 o
  -3  18   6       76.43       73.33      1.62 o
  -2  18   6      298.25      295.75      3.55 o
  -1  18   6        7.68        6.91      0.59 o
   0  18   6      424.27      435.24      4.78 o
   1  18   6       28.87       27.73      0.88 o
   2  18   6      107.91      105.35      2.04 o
   3  18   6       97.32       97.13      2.23 o
   4  18   6       76.20       75.45      2.46 o
  -4  19   6        1.27        2.19      0.92 o
  -3  19   6        1.64        1.14      0.92 o
  -2  19   6       77.86       80.42      3.46 o
  -1  19   6       31.03       30.40      1.88 o
   0  19   6      226.21      227.50      3.43 o
   1  19   6       20.24       21.37      1.23 o
   2  19   6        0.34        0.00      0.84 o
   3  19   6      262.45      271.72      4.61 o
  -3  20   6       13.97       13.05      2.17 o
  -2  20   6        6.58        5.48      1.27 o
  -1  20   6       92.76       97.39      4.35 o
   0  20   6       69.82       65.54      2.14 o
   1  20   6        2.40        3.54      1.45 o
 -11   1   7       11.52       10.30      0.87 o
 -10   1   7      487.66      478.28      6.02 o
  -9   1   7       67.48       63.35      1.22 o
  -8   1   7     2613.71     2559.62     21.60 o
  -7   1   7      247.99      223.55      2.11 o
  -6   1   7      802.61      838.89      5.94 o
  -5   1   7      152.54      143.98      1.14 o
  -4   1   7      131.36      139.64      1.06 o
  -3   1   7     1495.79     1519.15      8.94 o
  -2   1   7        1.03        3.94      0.73 o
  -1   1   7      434.39      379.94      2.75 o
   0   1   7     2417.29     2528.74     20.87 o
   1   1   7      568.57      692.19      5.34 o
   2   1   7      777.71      807.57      5.53 o
   3   1   7     1904.32     1903.93     13.32 o
   4   1   7     2744.79     2745.13     18.72 o
   5   1   7      753.42      720.18      6.05 o
   6   1   7        0.21        0.47      0.34 o
   7   1   7      315.05      302.98      3.14 o
   8   1   7       13.78       14.86      0.68 o
   9   1   7        8.86        9.95      0.63 o
 -11   2   7      201.46      192.96      2.98 o
 -10   2   7      348.20      343.89      4.16 o
  -9   2   7      281.61      263.64      3.26 o
  -8   2   7      248.03      234.18      2.24 o
  -7   2   7       17.04       17.07      0.47 o
  -6   2   7        4.22        3.30      0.29 o
  -5   2   7       15.29        8.77      0.35 o
  -4   2   7        5.51       10.27      0.34 o
  -3   2   7      146.53      127.68      0.92 o
  -2   2   7       35.06       37.46      0.48 o
  -1   2   7      160.34      241.89      1.83 o
   0   2   7     3366.28     3775.67     27.63 o
   1   2   7      118.82      146.88      1.37 o
   2   2   7      228.96      238.28      1.91 o
   3   2   7      342.56      309.07      2.19 o
   4   2   7      137.40      116.78      1.17 o
   5   2   7        2.28        5.13      0.34 o
   6   2   7        0.27        0.27      0.44 o
   7   2   7        9.98        9.99      0.64 o
   8   2   7       13.32       16.92      0.71 o
   9   2   7       78.91       99.49      1.53 o
 -11   3   7       92.62       98.31      1.93 o
 -10   3   7      429.55      441.36      5.17 o
  -9   3   7      159.88      160.91      1.95 o
  -8   3   7       21.84       14.75      0.90 o
  -7   3   7      128.74      129.99      1.41 o
  -6   3   7        1.74        0.95      0.28 o
  -5   3   7      426.41      398.90      2.71 o
  -4   3   7       13.00       17.93      0.37 o
  -3   3   7     1354.13     1380.25      9.14 o
  -2   3   7     2035.77     2143.54     13.78 o
  -1   3   7        3.25        3.42      0.18 o
   0   3   7     2215.76     2351.50     19.55 o
   1   3   7        5.30        6.40      0.32 o
   2   3   7      864.81      883.14      6.81 o
   3   3   7        2.06        3.48      0.27 o
   4   3   7        1.87        1.03      0.28 o
   5   3   7      570.31      569.33      4.62 o
   6   3   7       29.12       18.51      0.60 o
   7   3   7       32.62       35.55      0.80 o
   8   3   7        5.91        7.08      0.56 o
   9   3   7       79.55       78.51      1.80 o
 -11   4   7       39.95       43.76      1.35 o
 -10   4   7       86.91       86.87      1.57 o
  -9   4   7      596.20      608.89      5.78 o
  -8   4   7       23.46       23.48      1.06 o
  -7   4   7      159.45      173.07      1.74 o
  -6   4   7     1578.26     1528.01     10.92 o
  -5   4   7       99.94       85.16      0.78 o
  -4   4   7       25.98       29.89      0.46 o
  -3   4   7      783.54      773.43      5.15 o
  -2   4   7      204.04      253.48      1.81 o
  -1   4   7      149.53      130.77      1.35 o
   0   4   7      441.82      496.99      4.82 o
   1   4   7      150.08      155.32      1.52 o
   2   4   7      100.10      100.78      1.02 o
   3   4   7     1672.91     1687.70     13.67 o
   4   4   7     1359.49     1352.30     11.45 o
   5   4   7     1530.84     1432.93     12.40 o
   6   4   7      759.02      742.37      7.59 o
   7   4   7       97.92      102.23      1.59 o
   8   4   7        2.55        2.82      0.59 o
   9   4   7       15.26       14.40      0.99 o
 -11   5   7      300.64      316.84      3.62 o
 -10   5   7      159.22      153.71      2.06 o
  -9   5   7      241.51      231.71      2.72 o
  -8   5   7      213.35      214.93      2.32 o
  -7   5   7      288.04      289.54      2.71 o
  -6   5   7      104.22      119.14      1.24 o
  -5   5   7      235.19      252.04      2.01 o
  -4   5   7       17.95       20.29      0.39 o
  -3   5   7       25.43       23.28      0.34 o
  -2   5   7      230.77      257.39      1.87 o
  -1   5   7        4.78        5.42      0.23 o
   0   5   7      366.24      422.56      4.07 o
   1   5   7        0.00        1.73      0.17 o
   2   5   7     1391.01     1294.54     10.43 o
   3   5   7       10.89       11.19      0.39 o
   4   5   7      130.69      138.50      1.48 o
   5   5   7      235.51      263.71      2.79 o
   6   5   7      111.42      111.04      1.60 o
   7   5   7      376.18      410.23      4.83 o
   8   5   7       15.85       17.83      0.84 o
   9   5   7      189.58      200.18      3.19 o
 -11   6   7       10.71       13.98      0.94 o
 -10   6   7        2.15        0.52      1.45 o
  -9   6   7      316.00      323.47      3.58 o
  -8   6   7        0.98        2.14      0.36 o
  -7   6   7      887.09      897.60      9.18 o
  -6   6   7       30.52       41.81      0.78 o
  -5   6   7      205.81      194.91      1.54 o
  -4   6   7       42.85       40.07      0.52 o
  -3   6   7      106.28      145.84      1.16 o
  -2   6   7     3517.55     3763.64     25.78 o
  -1   6   7     3292.71     3484.82     28.86 o
   0   6   7      151.60      154.70      2.01 o
   1   6   7     1306.92     1268.78     14.82 o
   2   6   7     1398.51     1439.84     11.50 o
   3   6   7       22.86       21.49      0.52 o
   4   6   7       58.09       59.20      0.81 o
   5   6   7       50.04       50.56      1.00 o
   6   6   7      186.00      188.51      2.52 o
   7   6   7       22.84       14.50      0.76 o
   8   6   7      843.88      880.35     11.07 o
   9   6   7       46.05       43.72      1.72 o
 -11   7   7       15.45       18.36      0.98 o
 -10   7   7      325.99      325.19      4.57 o
  -9   7   7        0.11        0.00      0.64 o
  -8   7   7      381.74      375.77      4.32 o
  -7   7   7      441.15      417.87      4.34 o
  -6   7   7      909.07      897.44      8.40 o
  -5   7   7      805.79      837.25      6.42 o
  -4   7   7      211.22      209.15      1.77 o
  -3   7   7        5.78       10.87      0.27 o
  -2   7   7     1105.97     1137.27      9.15 o
  -1   7   7      614.11      582.93      5.09 o
   0   7   7       28.17       33.55      0.72 o
   1   7   7     1055.74      978.99      9.19 o
   2   7   7      193.43      181.49      1.68 o
   3   7   7      379.17      350.19      3.20 o
   4   7   7      261.65      251.31      2.73 o
   5   7   7        0.96        1.88      0.45 o
   6   7   7      248.34      254.17      3.62 o
   7   7   7      489.18      483.52      6.33 o
   8   7   7       99.02      103.73      2.08 o
   9   7   7       79.90       84.65      2.18 o
 -10   8   7       45.91       53.51      1.56 o
  -9   8   7        2.64        1.86      1.25 o
  -8   8   7      445.42      444.48      4.67 o
  -7   8   7      301.02      293.21      3.44 o
  -6   8   7       20.61       15.03      0.64 o
  -5   8   7       95.82       60.50      0.84 o
  -4   8   7      361.31      352.96      3.14 o
  -3   8   7     1546.38     1615.49     12.67 o
  -2   8   7      239.81      226.87      2.15 o
  -1   8   7      231.75      239.87      2.46 o
   0   8   7       41.67       48.87      0.98 o
   1   8   7     1746.34     1649.70     14.69 o
   2   8   7      719.32      735.17      6.42 o
   3   8   7     2185.94     2191.42     18.44 o
   4   8   7      784.73      735.20      8.51 o
   5   8   7       38.29       28.81      0.88 o
   6   8   7      271.45      254.46      3.59 o
   7   8   7      260.42      260.35      3.80 o
   8   8   7        0.53        1.69      0.72 o
 -10   9   7      105.29      105.17      2.10 o
  -9   9   7        7.04        7.80      0.81 o
  -8   9   7      138.18      152.86      2.21 o
  -7   9   7      174.61      176.27      2.39 o
  -6   9   7        0.35        0.89      0.38 o
  -5   9   7      397.88      376.07      3.25 o
  -4   9   7      370.52      377.84      3.34 o
  -3   9   7      183.50      187.78      1.76 o
  -2   9   7      506.11      503.75      4.85 o
  -1   9   7      813.39      784.18      6.83 o
   0   9   7      212.77      203.65      2.25 o
   1   9   7      194.78      183.58      2.65 o
   2   9   7       14.15       14.32      0.48 o
   3   9   7      113.31      109.29      1.24 o
   4   9   7      999.69      976.14      9.79 o
   5   9   7       14.31       14.70      0.72 o
   6   9   7       22.35       23.15      0.99 o
   7   9   7       59.90       56.68      1.48 o
   8   9   7       42.48       48.10      2.06 o
 -10  10   7       82.89       83.99      1.91 o
  -9  10   7      371.81      345.54      4.82 o
  -8  10   7      159.26      161.70      2.42 o
  -7  10   7      101.86       93.20      1.58 o
  -6  10   7      284.64      300.01      2.89 o
  -5  10   7      337.84      331.98      2.91 o
  -4  10   7      711.26      661.29      5.86 o
  -3  10   7       73.03       54.33      0.85 o
  -2  10   7     1273.85     1273.95     11.41 o
  -1  10   7      405.03      331.06      3.08 o
   0  10   7      555.80      497.23      5.20 o
   1  10   7      172.72      174.35      2.42 o
   2  10   7      300.16      294.04      3.08 o
   3  10   7        9.89        9.38      0.51 o
   4  10   7      328.77      330.30      3.57 o
   5  10   7        5.69        5.35      0.50 o
   6  10   7      210.07      204.31      3.02 o
   7  10   7      103.74      105.00      2.02 o
   8  10   7       27.24       30.24      1.30 o
  -9  11   7       29.58       32.84      1.32 o
  -8  11   7      656.81      673.78      7.81 o
  -7  11   7       42.08       45.43      1.14 o
  -6  11   7      194.11      215.11      2.20 o
  -5  11   7       96.93      101.49      1.34 o
  -4  11   7        0.57        0.40      0.37 o
  -3  11   7      183.05      179.73      1.99 o
  -2  11   7      153.95      133.63      1.68 o
  -1  11   7      644.36      675.08      6.35 o
   0  11   7      260.57      264.70      3.24 o
   1  11   7      585.61      584.88      7.70 o
   2  11   7      306.06      311.06      3.22 o
   3  11   7       14.28       11.79      0.70 o
   4  11   7      113.45      124.90      1.65 o
   5  11   7      523.62      532.44      6.14 o
   6  11   7        8.09       10.57      0.71 o
   7  11   7      392.07      413.99      5.58 o
   8  11   7      205.56      223.11      9.67 o
  -9  12   7      364.22      353.99      4.90 o
  -8  12   7        1.33        2.21      0.65 o
  -7  12   7       37.24       40.28      1.04 o
  -6  12   7      114.01      116.65      1.69 o
  -5  12   7        5.02        4.58      0.56 o
  -4  12   7       47.90       55.34      0.95 o
  -3  12   7      133.88      116.45      1.46 o
  -2  12   7      228.43      222.77      2.77 o
  -1  12   7      555.16      536.59      5.33 o
   0  12   7      444.27      417.13      4.62 o
   1  12   7      592.08      584.13      7.27 o
   2  12   7       77.62       87.61      1.36 o
   3  12   7        0.47        0.93      0.74 o
   4  12   7        0.39        0.53      0.55 o
   5  12   7       30.96       32.39      0.80 o
   6  12   7      241.03      256.78      3.28 o
   7  12   7        0.09        0.29      0.66 o
  -9  13   7      116.86      130.20      2.66 o
  -8  13   7       67.63       62.76      1.42 o
  -7  13   7        0.85        0.51      0.73 o
  -6  13   7      506.65      506.01      5.93 o
  -5  13   7        1.11        1.56      0.43 o
  -4  13   7      380.78      404.50      4.03 o
  -3  13   7      111.62      113.73      1.45 o
  -2  13   7       45.35       44.79      0.83 o
  -1  13   7      553.59      548.16      5.75 o
   0  13   7     1388.16     1373.36     14.87 o
   1  13   7      210.83      213.28      2.58 o
   2  13   7     1386.19     1401.42     15.06 o
   3  13   7      412.59      416.33      4.84 o
   4  13   7        0.61        0.18      0.55 o
   5  13   7      218.34      213.69      3.43 o
   6  13   7      409.31      415.92      4.93 o
   7  13   7       93.65       90.42      2.22 o
  -8  14   7       21.37       20.80      0.95 o
  -7  14   7      191.63      198.69      2.78 o
  -6  14   7        5.39        4.72      0.55 o
  -5  14   7       86.46       88.12      1.61 o
  -4  14   7       17.90       20.74      0.93 o
  -3  14   7        3.92        6.70      0.53 o
  -2  14   7      219.81      225.99      2.45 o
  -1  14   7      212.25      207.97      2.52 o
   0  14   7        3.90        6.40      0.55 o
   1  14   7        7.57        8.84      0.43 o
   2  14   7       51.04       47.53      1.30 o
   3  14   7       10.71       11.64      0.63 o
   4  14   7       23.02       24.80      1.02 o
   5  14   7       20.51       21.17      1.26 o
   6  14   7       74.21       81.42      2.08 o
  -8  15   7      124.26      130.42      2.96 o
  -7  15   7        3.83        2.93      1.12 o
  -6  15   7      511.45      505.63      5.91 o
  -5  15   7      218.98      227.36      3.01 o
  -4  15   7       23.27       23.62      0.74 o
  -3  15   7      222.39      240.29      2.61 o
  -2  15   7      154.51      161.53      1.91 o
  -1  15   7       37.30       36.51      0.69 o
   0  15   7      113.68      125.56      1.93 o
   1  15   7       26.42       29.69      0.78 o
   2  15   7      510.38      505.96      8.45 o
   3  15   7      185.30      189.17      2.49 o
   4  15   7        7.91        5.69      0.71 o
   5  15   7       78.55       75.51      1.68 o
   6  15   7        3.86        2.78      1.05 o
  -7  16   7      189.21      191.03      2.69 o
  -6  16   7        5.34        6.01      0.96 o
  -5  16   7       39.69       40.30      1.67 o
  -4  16   7        1.04        2.55      0.65 o
  -3  16   7       10.58       11.05      0.85 o
  -2  16   7      512.36      514.64      5.05 o
  -1  16   7      216.75      210.54      2.16 o
   0  16   7      137.72      127.33      1.54 o
   1  16   7       70.96       72.70      1.10 o
   2  16   7       56.71       60.63      1.10 o
   3  16   7        1.93        2.02      0.62 o
   4  16   7        2.74        1.17      0.67 o
   5  16   7        0.53        0.33      0.74 o
  -6  17   7        2.79        4.96      1.27 o
  -5  17   7      384.59      380.93      6.30 o
  -4  17   7       21.98       26.80      1.12 o
  -3  17   7      139.94      138.18      1.99 o
  -2  17   7       76.71       75.51      1.38 o
  -1  17   7       17.54       17.88      0.64 o
   0  17   7      270.49      260.86      3.06 o
   1  17   7      145.93      152.87      2.05 o
   2  17   7      141.80      151.87      3.00 o
   3  17   7      149.30      143.38      3.66 o
   4  17   7      240.19      247.31      4.33 o
  -5  18   7      297.44      304.34      6.44 o
  -4  18   7       10.28       12.31      2.05 o
  -3  18   7        7.98        5.39      0.93 o
  -2  18   7       12.98       13.98      0.71 o
  -1  18   7        9.70       12.18      0.81 o
   0  18   7        3.44        5.84      0.58 o
   1  18   7      394.81      408.22      4.92 o
   2  18   7      220.67      237.41      3.62 o
   3  18   7        4.57        5.95      0.88 o
  -4  19   7       67.16       58.96      3.62 o
  -3  19   7      394.74      399.11     10.16 o
  -2  19   7       24.48       27.30      1.32 o
  -1  19   7       81.00       85.33      1.80 o
   0  19   7      166.04      171.78      2.42 o
   1  19   7       52.64       55.48      1.28 o
   2  19   7       39.94       47.71      1.58 o
  -2  20   7      310.64      297.24      9.67 o
  -1  20   7       52.00       46.39      3.38 o
   0  20   7        7.81        7.57      1.02 o
 -11   0   8      265.77      265.01      5.29 o
 -10   0   8      312.87      346.21      6.49 o
  -9   0   8      330.26      335.45      5.29 o
  -8   0   8      170.71      168.78      2.66 o
  -7   0   8     2630.90     2550.94     28.66 o
  -6   0   8      963.11      920.00      9.43 o
  -5   0   8       21.97       24.19      0.59 o
  -4   0   8       15.88       20.40      0.49 o
  -3   0   8     1818.19     1961.33     17.44 o
  -2   0   8      905.01     1045.56      8.94 o
  -1   0   8     3271.38     3507.18     27.45 o
   0   0   8        2.57       15.30      0.37 o
   1   0   8     4599.34     5108.87     49.57 o
   2   0   8       16.57        7.82      0.34 o
   3   0   8     3331.89     3296.89     49.67 o
   4   0   8        3.17        0.97      0.38 o
   5   0   8     3750.76     3517.09     41.40 o
   6   0   8      561.93      535.55      6.82 o
   7   0   8      166.41      184.11      2.49 o
   8   0   8        0.09        0.83      0.76 o
   9   0   8      270.68      276.73      5.37 o
 -11   1   8       17.82       18.68      0.98 o
 -10   1   8      183.01      168.69      3.14 o
  -9   1   8        0.10        0.83      0.51 o
  -8   1   8      521.94      494.99      4.83 o
  -7   1   8      108.78      115.41      1.28 o
  -6   1   8       46.07       46.70      0.68 o
  -5   1   8      270.68      256.62      1.87 o
  -4   1   8      429.01      412.35      2.55 o
  -3   1   8     1518.91     1619.00      9.78 o
  -2   1   8      447.21      500.98      3.36 o
  -1   1   8      454.16      419.93      3.06 o
   0   1   8       66.16       67.53      0.76 o
   1   1   8        0.15        1.55      0.20 o
   2   1   8      149.79      150.85      1.21 o
   3   1   8       21.73       16.90      0.49 o
   4   1   8      888.67      809.89      6.00 o
   5   1   8      186.23      164.09      1.58 o
   6   1   8        0.47        1.23      0.33 o
   7   1   8      263.79      266.86      2.85 o
   8   1   8      256.92      265.76      2.83 o
   9   1   8      157.00      143.14      2.16 o
 -11   2   8       12.06       11.70      0.84 o
 -10   2   8      318.72      318.27      3.93 o
  -9   2   8      147.64      137.67      2.03 o
  -8   2   8      326.36      341.82      3.49 o
  -7   2   8       18.90       21.23      0.57 o
  -6   2   8       26.35       36.78      0.54 o
  -5   2   8       45.00       43.64      0.48 o
  -4   2   8      622.33      650.92      3.92 o
  -3   2   8       52.05       50.22      0.50 o
  -2   2   8     2460.71     2546.54     16.56 o
  -1   2   8     1367.14     1405.22      9.83 o
   0   2   8       14.57       28.92      0.41 o
   1   2   8      772.23      787.88      6.20 o
   2   2   8      106.71      116.05      1.10 o
   3   2   8      661.28      656.56      4.95 o
   4   2   8       76.39       73.90      0.85 o
   5   2   8       38.74       44.35      0.75 o
   6   2   8       70.65       73.59      1.02 o
   7   2   8       43.70       46.28      0.94 o
   8   2   8      169.25      168.35      2.31 o
   9   2   8       34.43       30.55      1.12 o
 -11   3   8      211.58      210.13      3.13 o
 -10   3   8       11.25        9.91      0.76 o
  -9   3   8      515.23      538.25      5.15 o
  -8   3   8      171.91      168.99      1.84 o
  -7   3   8       15.39       23.34      0.61 o
  -6   3   8       64.46       73.00      0.86 o
  -5   3   8     1870.42     1906.42     11.55 o
  -4   3   8        6.98        6.37      0.23 o
  -3   3   8      127.77      144.30      1.07 o
  -2   3   8     1770.94     1938.89     13.43 o
  -1   3   8      509.75      486.56      4.86 o
   0   3   8      360.68      343.32      2.56 o
   1   3   8      134.85      143.43      1.30 o
   2   3   8      640.85      648.70      5.05 o
   3   3   8        1.34        2.43      0.28 o
   4   3   8     3731.37     3702.68     29.10 o
   5   3   8      219.48      191.62      2.07 o
   6   3   8      115.46      110.00      1.60 o
   7   3   8        8.51        9.67      0.62 o
   8   3   8       67.69       68.56      1.59 o
   9   3   8       93.70       99.83      2.07 o
 -11   4   8       45.71       46.41      1.48 o
 -10   4   8       71.01       66.19      1.39 o
  -9   4   8       75.55       86.01      1.31 o
  -8   4   8       21.02       19.77      1.18 o
  -7   4   8       15.77       19.14      0.74 o
  -6   4   8      365.63      357.47      3.07 o
  -5   4   8       13.82       19.39      0.49 o
  -4   4   8      387.42      389.26      2.97 o
  -3   4   8      483.42      572.84      4.23 o
  -2   4   8        1.36        0.85      0.19 o
  -1   4   8       32.13       32.43      0.50 o
   0   4   8     1516.77     1583.60     15.92 o
   1   4   8        3.31        1.74      0.27 o
   2   4   8     1304.19     1259.10     10.21 o
   3   4   8      546.09      536.63      4.29 o
   4   4   8       15.58       22.24      0.60 o
   5   4   8       64.49       72.09      1.09 o
   6   4   8        9.70        8.66      0.55 o
   7   4   8       45.18       53.37      1.23 o
   8   4   8       28.71       28.81      1.08 o
   9   4   8        5.39        5.45      0.83 o
 -11   5   8       42.41       40.18      1.31 o
 -10   5   8      163.99      162.63      3.00 o
  -9   5   8      609.68      603.84      5.69 o
  -8   5   8      255.78      241.05      2.72 o
  -7   5   8       20.13       21.74      0.98 o
  -6   5   8      592.82      606.08      5.32 o
  -5   5   8      146.69      122.66      1.09 o
  -4   5   8       28.93       26.14      0.42 o
  -3   5   8     1084.54      983.52      7.02 o
  -2   5   8       89.72       82.11      0.83 o
  -1   5   8      261.09      237.51      2.45 o
   0   5   8     1113.87     1122.67     11.51 o
   1   5   8     1387.29     1287.22     14.92 o
   2   5   8     1881.69     1782.56     15.15 o
   3   5   8      654.69      631.02      5.46 o
   4   5   8     1375.71     1383.18     12.20 o
   5   5   8      508.81      476.30      4.50 o
   6   5   8      130.67      129.92      1.80 o
   7   5   8       72.72       68.23      1.38 o
   8   5   8       74.49       78.17      1.59 o
   9   5   8       17.65       17.74      1.02 o
 -11   6   8      180.98      185.44      2.75 o
 -10   6   8        4.17        3.96      0.86 o
  -9   6   8       44.47       49.18      1.32 o
  -8   6   8      421.45      416.99      4.94 o
  -7   6   8       43.63       45.00      0.96 o
  -6   6   8      471.52      390.05      3.58 o
  -5   6   8      975.38     1009.75      7.49 o
  -4   6   8       91.76      101.43      0.93 o
  -3   6   8        1.27        5.30      0.34 o
  -2   6   8        0.47        2.13      0.42 o
  -1   6   8        0.04        1.37      0.27 o
   0   6   8     1367.09     1398.41     13.82 o
   1   6   8      318.39      302.03      3.15 o
   2   6   8      237.36      223.94      1.95 o
   3   6   8       25.03       33.83      0.68 o
   4   6   8      246.35      273.12      2.95 o
   5   6   8        3.53        2.65      0.48 o
   6   6   8       14.87       13.60      0.75 o
   7   6   8        0.39        0.66      0.60 o
   8   6   8       24.99       28.71      1.59 o
 -10   7   8        1.82        1.15      0.77 o
  -9   7   8      959.91      930.04     10.28 o
  -8   7   8      204.98      192.46      2.61 o
  -7   7   8        9.89       12.80      0.82 o
  -6   7   8      750.67      792.07      7.71 o
  -5   7   8     2044.55     1921.52     14.78 o
  -4   7   8      527.80      533.07      4.14 o
  -3   7   8      502.58      469.76      3.35 o
  -2   7   8      116.34      122.21      1.09 o
  -1   7   8     2015.04     1989.15     17.73 o
   0   7   8      695.41      724.99      7.37 o
   1   7   8      756.21      701.31      7.43 o
   2   7   8       36.80       33.62      0.54 o
   3   7   8      142.87      156.76      1.81 o
   4   7   8       66.25       72.62      1.12 o
   5   7   8      124.62      111.37      1.75 o
   6   7   8      544.75      537.84      6.91 o
   7   7   8      398.33      397.85      5.40 o
   8   7   8       25.48       27.43      1.24 o
 -10   8   8       52.01       48.58      1.72 o
  -9   8   8       22.28       20.96      0.94 o
  -8   8   8        2.22        2.89      0.66 o
  -7   8   8      152.34      144.00      2.31 o
  -6   8   8      102.93       92.24      1.33 o
  -5   8   8       70.64       50.72      0.88 o
  -4   8   8       57.02       67.62      0.88 o
  -3   8   8      436.88      450.29      3.70 o
  -2   8   8      290.43      343.08      3.14 o
  -1   8   8       63.02       50.18      0.98 o
   0   8   8      224.11      182.77      2.23 o
   1   8   8      278.66      258.77      2.55 o
   2   8   8      583.88      574.79      5.79 o
   3   8   8      539.68      523.10      5.18 o
   4   8   8       37.86       39.67      0.85 o
   5   8   8       53.89       50.84      1.10 o
   6   8   8       65.55       69.50      1.54 o
   7   8   8      137.50      135.61      2.35 o
   8   8   8      454.01      468.29      6.33 o
 -10   9   8      231.09      239.97      3.70 o
  -9   9   8       86.06       90.10      1.89 o
  -8   9   8      594.10      598.47     10.00 o
  -7   9   8      164.14      145.95      2.05 o
  -6   9   8      292.27      277.12      2.86 o
  -5   9   8       13.95       15.71      0.50 o
  -4   9   8     1090.83     1134.40      8.92 o
  -3   9   8      334.28      329.71      3.11 o
  -2   9   8      558.84      532.05      4.93 o
  -1   9   8      211.90      172.84      2.02 o
   0   9   8        0.22        2.36      0.42 o
   1   9   8       90.98       75.03      1.03 o
   2   9   8      971.74      960.56      9.19 o
   3   9   8      129.70      128.31      1.71 o
   4   9   8      405.71      373.95      6.13 o
   5   9   8      179.84      194.23      2.77 o
   6   9   8       53.77       60.86      1.64 o
   7   9   8        0.09        0.83      0.66 o
   8   9   8        1.73        2.25      0.84 o
 -10  10   8        7.05        6.05      0.83 o
  -9  10   8        3.13        3.20      0.78 o
  -8  10   8       71.27       67.71      1.73 o
  -7  10   8       62.85       63.86      1.17 o
  -6  10   8       65.58       53.94      1.00 o
  -5  10   8        0.06        1.59      0.35 o
  -4  10   8      120.38      121.76      1.38 o
  -3  10   8      526.50      549.67      5.09 o
  -2  10   8     2350.22     2263.53     19.99 o
  -1  10   8       13.47       15.05      0.64 o
   0  10   8     1632.38     1561.46     15.36 o
   1  10   8      503.46      482.04      4.78 o
   2  10   8       10.29        9.01      0.49 o
   3  10   8       53.46       44.84      1.04 o
   4  10   8       21.04       23.09      0.67 o
   5  10   8        2.37        3.62      0.50 o
   6  10   8        8.20        6.37      0.69 o
   7  10   8       12.08       12.53      0.81 o
  -9  11   8        0.08        0.00      0.69 o
  -8  11   8      249.40      253.62      3.32 o
  -7  11   8      113.74      120.23      1.71 o
  -6  11   8      322.92      319.41      3.34 o
  -5  11   8       51.95       40.22      0.79 o
  -4  11   8       37.42       32.50      0.78 o
  -3  11   8      111.38      102.15      1.32 o
  -2  11   8        1.03        2.97      0.44 o
  -1  11   8      842.23      826.83      8.37 o
   0  11   8       11.71        8.30      0.63 o
   1  11   8      436.63      439.05      5.58 o
   2  11   8     1947.56     1855.58     18.66 o
   3  11   8        9.31        8.83      0.52 o
   4  11   8      373.73      378.71      5.10 o
   5  11   8       60.54       67.34      1.31 o
   6  11   8       80.22       75.72      1.59 o
   7  11   8      100.24      104.09      1.99 o
  -9  12   8       25.54       34.38      1.30 o
  -8  12   8      134.14      130.13      2.06 o
  -7  12   8      811.13      807.35      8.38 o
  -6  12   8      119.30      118.92      2.05 o
  -5  12   8      215.26      234.02      2.73 o
  -4  12   8      518.93      504.51      4.92 o
  -3  12   8      414.24      423.60      4.19 o
  -2  12   8      116.24      126.68      1.75 o
  -1  12   8       21.79       33.77      0.88 o
   0  12   8      588.44      579.13      6.63 o
   1  12   8      191.21      205.70      2.87 o
   2  12   8      570.95      543.25      6.11 o
   3  12   8      538.31      540.06      6.15 o
   4  12   8       33.75       32.51      1.12 o
   5  12   8      232.85      223.47      3.72 o
   6  12   8      202.36      205.01      2.72 o
   7  12   8       47.76       46.88      1.67 o
  -8  13   8        1.27        1.41      0.69 o
  -7  13   8       15.04       15.46      0.80 o
  -6  13   8      165.69      159.37      2.10 o
  -5  13   8        1.06        2.56      0.60 o
  -4  13   8        1.66        2.04      0.44 o
  -3  13   8        1.24        1.22      0.39 o
  -2  13   8       45.16       55.78      1.09 o
  -1  13   8       75.63       84.52      1.38 o
   0  13   8       66.02       62.98      1.27 o
   1  13   8      639.15      662.45      8.33 o
   2  13   8      191.26      186.05      2.42 o
   3  13   8       67.94       67.44      1.26 o
   4  13   8       40.56       37.19      1.23 o
   5  13   8      280.55      270.52      6.93 o
   6  13   8      171.60      181.07      3.34 o
  -8  14   8      463.70      479.64      5.75 o
  -7  14   8      135.76      141.64      2.00 o
  -6  14   8       40.46       42.92      1.16 o
  -5  14   8      449.65      446.72      5.94 o
  -4  14   8        3.98        4.38      0.46 o
  -3  14   8       30.28       28.39      0.77 o
  -2  14   8      140.17      126.98      1.74 o
  -1  14   8      499.23      493.99      5.77 o
   0  14   8      137.56      152.72      2.24 o
   1  14   8     1007.46     1034.37     10.31 o
   2  14   8       12.47        9.12      0.85 o
   3  14   8      343.54      344.70      4.14 o
   4  14   8       54.86       59.80      1.49 o
   5  14   8      325.74      333.21      6.47 o
   6  14   8        0.37        0.41      1.27 o
  -7  15   8       46.79       44.69      0.92 o
  -6  15   8       51.70       58.72      1.34 o
  -5  15   8       88.74       82.10      1.73 o
  -4  15   8      253.74      251.13      2.97 o
  -3  15   8       74.92       80.93      1.25 o
  -2  15   8      295.68      294.03      3.09 o
  -1  15   8        6.50        7.56      0.65 o
   0  15   8      197.02      191.35      2.64 o
   1  15   8       11.65       12.96      0.57 o
   2  15   8      138.78      133.29      1.91 o
   3  15   8        9.26       12.02      0.64 o
   4  15   8        6.20        5.78      0.71 o
   5  15   8      585.86      598.83      8.66 o
  -7  16   8       10.55        6.68      0.96 o
  -6  16   8        1.02        0.81      0.88 o
  -5  16   8       49.88       50.42      1.44 o
  -4  16   8      392.45      420.12      5.59 o
  -3  16   8       52.10       52.70      1.02 o
  -2  16   8      334.62      331.11      3.43 o
  -1  16   8        7.05        4.07      0.61 o
   0  16   8      173.43      163.73      2.41 o
   1  16   8       97.73       91.52      1.76 o
   2  16   8      499.98      529.37      5.56 o
   3  16   8      982.47      989.07     12.14 o
   4  16   8       13.22       12.71      0.84 o
   5  16   8      263.58      270.93      4.41 o
  -6  17   8      107.21      111.58      3.30 o
  -5  17   8        7.84        9.68      1.37 o
  -4  17   8       86.24       89.36      2.35 o
  -3  17   8       13.79       13.43      0.76 o
  -2  17   8      290.42      282.67      3.23 o
  -1  17   8      164.53      167.73      2.11 o
   0  17   8     1004.18     1006.42      9.37 o
   1  17   8        0.06        0.06      0.40 o
   2  17   8      624.42      652.06      8.27 o
   3  17   8       80.54       86.95      1.73 o
   4  17   8       26.15       25.51      1.71 o
  -5  18   8      116.14      111.04      3.30 o
  -4  18   8       32.71       37.79      2.13 o
  -3  18   8        4.54        8.86      1.06 o
  -2  18   8      780.90      779.81      9.56 o
  -1  18   8       16.80       21.92      1.08 o
   0  18   8      149.12      154.20      2.23 o
   1  18   8      321.31      340.72      5.48 o
   2  18   8      238.42      241.98      3.54 o
   3  18   8        8.25        6.67      0.90 o
  -3  19   8       25.64       33.88      1.96 o
  -2  19   8       33.65       34.48      1.28 o
  -1  19   8        6.70        6.54      0.68 o
   0  19   8       70.10       74.74      1.39 o
   1  19   8       72.17       71.58      1.48 o
 -11   1   9       91.26       87.97      1.80 o
 -10   1   9       24.93       25.23      1.05 o
  -9   1   9      733.90      728.64      7.44 o
  -8   1   9       96.07       88.58      1.21 o
  -7   1   9       30.32       38.36      1.07 o
  -6   1   9      301.10      254.13      2.33 o
  -5   1   9       21.61       16.73      0.40 o
  -4   1   9        0.82        2.99      0.32 o
  -3   1   9        5.39        7.13      0.37 o
  -2   1   9      679.05      696.50      4.84 o
  -1   1   9     1778.83     1770.17     12.37 o
   0   1   9        1.60        3.13      0.24 o
   1   1   9     1313.02     1297.08     10.09 o
   2   1   9        0.49        1.58      0.26 o
   3   1   9       20.40       24.04      0.46 o
   4   1   9      881.62      904.25      6.84 o
   5   1   9       28.23       28.65      0.61 o
   6   1   9       24.75       29.65      0.87 o
   7   1   9        8.56       11.49      0.57 o
   8   1   9        5.89        6.07      0.50 o
 -11   2   9       61.76       64.96      1.55 o
 -10   2   9      466.05      456.48      5.31 o
  -9   2   9      162.25      169.09      2.03 o
  -8   2   9       87.69       94.39      1.33 o
  -7   2   9       64.16       59.40      0.92 o
  -6   2   9      125.50      125.43      1.33 o
  -5   2   9      273.95      282.20      2.04 o
  -4   2   9        8.43       13.73      0.37 o
  -3   2   9     4252.81     4272.22     27.89 o
  -2   2   9        0.08        1.65      0.26 o
  -1   2   9      304.83      359.95      2.67 o
   0   2   9       26.43       38.73      0.48 o
   1   2   9       43.04       37.94      0.56 o
   2   2   9      499.45      456.83      3.76 o
   3   2   9        2.03        4.65      0.32 o
   4   2   9      212.45      233.85      2.18 o
   5   2   9      208.92      224.46      2.22 o
   6   2   9       29.63       31.40      0.72 o
   7   2   9      280.72      287.46      3.38 o
   8   2   9       52.14       63.26      1.59 o
 -11   3   9      131.92      139.61      2.14 o
 -10   3   9      411.09      393.86      4.68 o
  -9   3   9      175.03      182.22      2.26 o
  -8   3   9      104.64      100.40      1.36 o
  -7   3   9       13.48       14.48      0.49 o
  -6   3   9      241.02      243.93      2.03 o
  -5   3   9       10.18       12.00      0.40 o
  -4   3   9     1594.18     1512.26      9.60 o
  -3   3   9     1143.21     1143.40      7.57 o
  -2   3   9     1390.69     1293.83      9.58 o
  -1   3   9      400.87      427.42      3.02 o
   0   3   9       66.40       44.77      0.54 o
   1   3   9      320.52      366.05      3.02 o
   2   3   9       46.24       33.49      0.58 o
   3   3   9     1777.24     1729.32     13.74 o
   4   3   9      185.13      174.41      1.79 o
   5   3   9      110.08      100.39      1.39 o
   6   3   9      303.90      293.62      3.38 o
   7   3   9       11.88       13.52      0.70 o
   8   3   9      156.33      163.32      4.08 o
 -11   4   9       12.39       13.66      1.01 o
 -10   4   9       79.17       84.78      1.51 o
  -9   4   9       64.62       64.56      1.11 o
  -8   4   9      815.74      818.82      7.12 o
  -7   4   9       92.71       93.58      1.14 o
  -6   4   9        1.03        3.74      0.32 o
  -5   4   9      281.29      250.60      2.16 o
  -4   4   9      114.28      105.63      0.94 o
  -3   4   9      384.70      383.32      2.82 o
  -2   4   9      937.23      959.22      7.02 o
  -1   4   9      289.33      316.24      2.74 o
   0   4   9     1025.86      994.23      8.64 o
   1   4   9       96.74       66.29      0.90 o
   2   4   9      819.20      794.25      6.37 o
   3   4   9       69.40       67.95      0.89 o
   4   4   9     1286.68     1231.47     10.30 o
   5   4   9      500.64      455.43      4.62 o
   6   4   9       31.12       33.07      0.91 o
   7   4   9       17.53       15.90      0.77 o
   8   4   9       12.98       16.56      0.86 o
 -11   5   9      100.94      102.97      2.16 o
 -10   5   9      156.42      165.63      2.49 o
  -9   5   9      179.04      178.19      2.31 o
  -8   5   9        0.37        0.00      0.51 o
  -7   5   9     1123.84     1053.61     10.58 o
  -6   5   9      185.71      154.13      1.60 o
  -5   5   9      347.24      378.08      3.16 o
  -4   5   9      234.86      273.51      2.30 o
  -3   5   9       58.71       56.34      0.78 o
  -2   5   9       16.62       22.03      0.71 o
  -1   5   9       30.53       31.00      0.72 o
   0   5   9       57.96       64.80      1.03 o
   1   5   9      130.45      110.11      1.24 o
   2   5   9      250.11      273.80      2.47 o
   3   5   9     1684.34     1652.05     14.07 o
   4   5   9      152.66      143.33      1.67 o
   5   5   9      288.53      280.22      3.34 o
   6   5   9       39.97       41.37      1.12 o
   7   5   9       96.97      107.52      2.02 o
   8   5   9      228.34      252.36      3.82 o
 -10   6   9        0.75        1.14      0.69 o
  -9   6   9        2.53        2.26      0.62 o
  -8   6   9      140.36      135.39      2.01 o
  -7   6   9        8.52        7.54      0.58 o
  -6   6   9      154.63      179.19      1.80 o
  -5   6   9       63.72       63.42      0.84 o
  -4   6   9       81.61       87.93      0.91 o
  -3   6   9      387.89      370.27      2.76 o
  -2   6   9     2289.18     2109.12     16.07 o
  -1   6   9      413.83      380.01      5.05 o
   0   6   9     1988.46     1920.05     27.52 o
   1   6   9      435.62      461.80      5.05 o
   2   6   9       80.11       62.44      0.84 o
   3   6   9      395.10      385.95      3.95 o
   4   6   9       11.89       11.14      0.53 o
   5   6   9       39.68       37.06      0.97 o
   6   6   9        0.89        1.57      0.60 o
   7   6   9      130.82      130.06      2.32 o
   8   6   9      183.43      205.21      3.28 o
 -10   7   9        2.28        2.99      0.65 o
  -9   7   9      280.12      279.01      3.60 o
  -8   7   9        5.39        4.28      0.66 o
  -7   7   9      286.31      288.49      3.58 o
  -6   7   9       50.05       69.86      1.06 o
  -5   7   9        5.95       12.74      0.62 o
  -4   7   9       27.02       25.33      0.65 o
  -3   7   9      119.14      111.36      1.03 o
  -2   7   9      443.66      430.76      3.42 o
  -1   7   9      482.29      521.51      5.19 o
   0   7   9      772.84      821.79      8.35 o
   1   7   9      649.61      598.59      5.91 o
   2   7   9       33.74       32.47      0.59 o
   3   7   9      434.68      429.78      4.80 o
   4   7   9       62.73       56.26      0.99 o
   5   7   9       12.03       13.14      0.65 o
   6   7   9       13.23       11.82      0.72 o
   7   7   9       86.03       83.67      1.78 o
   8   7   9        5.60        6.38      0.85 o
 -10   8   9      562.79      571.69      7.56 o
  -9   8   9       10.15       13.38      0.90 o
  -8   8   9       37.81       38.06      1.21 o
  -7   8   9     1043.79     1016.57     13.43 o
  -6   8   9       63.03       60.13      1.60 o
  -5   8   9      128.08      120.05      1.33 o
  -4   8   9      496.22      443.73      3.78 o
  -3   8   9      213.92      207.86      1.90 o
  -2   8   9      663.04      704.16      5.42 o
  -1   8   9      448.09      391.34      4.07 o
   0   8   9      965.00      964.81      9.74 o
   1   8   9       50.99       51.09      0.94 o
   2   8   9     4067.67     3958.79     39.81 o
   3   8   9      543.73      515.95      4.85 o
   4   8   9      294.38      297.29      3.37 o
   5   8   9      752.80      748.20      9.11 o
   6   8   9       56.00       55.87      1.39 o
   7   8   9        8.58        9.15      0.85 o
   8   8   9      160.28      159.49      3.54 o
 -10   9   9       83.79       80.12      1.86 o
  -9   9   9       39.40       39.19      1.33 o
  -8   9   9       26.23       23.74      1.05 o
  -7   9   9      153.10      150.65      3.12 o
  -6   9   9       67.21       48.68      0.92 o
  -5   9   9       52.16       50.44      0.88 o
  -4   9   9      107.71       98.39      1.30 o
  -3   9   9      841.19      797.75      6.82 o
  -2   9   9       68.25       60.76      0.80 o
  -1   9   9      687.17      679.42      6.74 o
   0   9   9      410.81      397.01      5.27 o
   1   9   9       51.89       51.07      1.04 o
   2   9   9      250.55      261.40      3.06 o
   3   9   9      485.23      502.33      5.96 o
   4   9   9        5.22        5.09      0.43 o
   5   9   9       50.50       43.04      1.00 o
   6   9   9      286.91      303.42      4.23 o
   7   9   9       19.00       18.59      0.97 o
  -9  10   9        9.31        6.45      0.78 o
  -8  10   9       77.28       75.64      1.67 o
  -7  10   9        6.61        5.02      0.62 o
  -6  10   9      251.80      233.29      2.70 o
  -5  10   9     1237.69     1251.04     12.38 o
  -4  10   9      112.93      115.93      1.56 o
  -3  10   9      240.63      247.04      2.39 o
  -2  10   9      345.07      312.39      3.08 o
  -1  10   9      258.73      208.24      2.40 o
   0  10   9     1392.26     1407.26     16.89 o
   1  10   9      556.05      495.42      5.58 o
   2  10   9      896.07      862.64      9.83 o
   3  10   9       63.75       68.51      1.31 o
   4  10   9       85.21       81.57      1.45 o
   5  10   9       44.35       51.10      1.07 o
   6  10   9        3.03        1.65      0.59 o
   7  10   9       50.87       50.20      1.42 o
  -9  11   9       28.64       28.03      1.23 o
  -8  11   9        0.33        0.00      0.63 o
  -7  11   9      130.99      132.68      2.03 o
  -6  11   9       90.04       92.18      1.30 o
  -5  11   9       49.64       39.82      0.96 o
  -4  11   9        1.95        2.17      0.36 o
  -3  11   9       35.74       40.34      0.82 o
  -2  11   9      346.13      317.11      3.52 o
  -1  11   9      796.19      834.95     10.08 o
   0  11   9      321.04      342.45      5.30 o
   1  11   9      232.51      212.92      2.61 o
   2  11   9       36.08       33.75      0.78 o
   3  11   9       90.89       86.59      1.54 o
   4  11   9       76.94       74.01      2.18 o
   5  11   9        9.74       10.79      0.65 o
   6  11   9      400.33      418.25      5.00 o
   7  11   9        3.37        5.46      0.92 o
  -9  12   9      271.27      262.40      5.25 o
  -8  12   9       93.44       91.20      2.08 o
  -7  12   9        3.36        3.18      0.54 o
  -6  12   9        3.69        4.58      0.52 o
  -5  12   9      992.63     1009.35     11.86 o
  -4  12   9      906.16      885.35      8.94 o
  -3  12   9      624.40      636.38      6.53 o
  -2  12   9      337.88      308.62      3.49 o
  -1  12   9        5.72        5.70      0.58 o
   0  12   9      173.10      153.61      2.48 o
   1  12   9       29.73       25.42      0.61 o
   2  12   9        0.94        1.04      0.39 o
   3  12   9        7.76        7.72      0.58 o
   4  12   9       14.71       14.01      0.88 o
   5  12   9        2.51        1.18      0.74 o
   6  12   9        6.38        6.99      0.65 o
  -8  13   9       56.96       55.62      1.70 o
  -7  13   9      245.99      258.23      3.34 o
  -6  13   9      128.65      122.52      1.95 o
  -5  13   9       94.72       92.96      1.64 o
  -4  13   9      173.95      163.37      2.27 o
  -3  13   9        0.94        1.34      0.61 o
  -2  13   9       26.01       26.97      0.97 o
  -1  13   9      511.01      486.60      5.70 o
   0  13   9      124.79      119.68      2.12 o
   1  13   9     1586.07     1570.10     16.85 o
   2  13   9       46.29       44.56      1.17 o
   3  13   9      789.15      779.77      8.73 o
   4  13   9        6.35        6.01      0.78 o
   5  13   9      176.80      180.14      3.20 o
   6  13   9      490.70      501.24      7.49 o
  -8  14   9       92.86       95.53      2.16 o
  -7  14   9      258.79      268.61      3.40 o
  -6  14   9       57.38       60.04      1.38 o
  -5  14   9        0.21        0.65      0.55 o
  -4  14   9       82.23       76.35      1.41 o
  -3  14   9      150.15      153.39      1.99 o
  -2  14   9       19.71       17.66      0.81 o
  -1  14   9      189.52      182.68      2.57 o
   0  14   9        5.50        5.73      0.71 o
   1  14   9       26.39       27.13      1.44 o
   2  14   9        9.86        9.21      0.55 o
   3  14   9       74.36       69.31      1.35 o
   4  14   9       54.54       53.82      1.67 o
   5  14   9       48.93       51.63      1.58 o
  -7  15   9      142.01      152.81      2.36 o
  -6  15   9       78.09       75.97      1.54 o
  -5  15   9      137.59      146.96      2.21 o
  -4  15   9      824.85      888.56      9.89 o
  -3  15   9      124.34      126.92      2.01 o
  -2  15   9      581.10      581.03      6.08 o
  -1  15   9       42.75       44.72      1.18 o
   0  15   9       81.66       77.83      1.68 o
   1  15   9      692.18      716.37      7.33 o
   2  15   9      148.08      139.22      1.96 o
   3  15   9      634.53      621.66      7.96 o
   4  15   9       93.41       99.08      2.12 o
   5  15   9        4.83        4.47      0.94 o
  -6  16   9       12.09       10.71      0.75 o
  -5  16   9      101.69      100.55      2.03 o
  -4  16   9      286.52      292.77      4.19 o
  -3  16   9       58.07       61.12      1.24 o
  -2  16   9       12.20       11.69      0.58 o
  -1  16   9       97.15      102.57      1.79 o
   0  16   9       41.69       45.03      1.32 o
   1  16   9        2.10        1.70      0.42 o
   2  16   9        0.65        0.03      0.42 o
   3  16   9      169.33      177.06      3.05 o
   4  16   9        0.15        1.21      0.74 o
  -6  17   9      196.76      201.38      6.29 o
  -5  17   9       24.45       26.65      1.80 o
  -4  17   9      161.70      159.19      2.64 o
  -3  17   9      109.95      106.57      1.76 o
  -2  17   9      120.67      122.76      1.86 o
  -1  17   9      300.47      307.19      3.94 o
   0  17   9       26.88       32.77      1.20 o
   1  17   9      272.41      274.13      3.11 o
   2  17   9        9.07        9.36      0.54 o
   3  17   9        5.59        5.93      0.76 o
  -4  18   9        9.24        9.91      1.69 o
  -3  18   9       60.89       57.91      1.69 o
  -2  18   9       59.62       64.05      1.65 o
  -1  18   9       93.81       85.57      2.78 o
   0  18   9      419.87      438.40      9.02 o
   1  18   9        0.79        0.81      0.45 o
   2  18   9       41.65       42.10      1.16 o
  -2  19   9        4.29        4.45      0.77 o
  -1  19   9       65.77       64.05      1.65 o
   0  19   9       44.21       43.18      1.39 o
 -11   0  10        6.94        8.26      1.10 o
 -10   0  10       90.37      103.72      2.78 o
  -9   0  10     1108.19     1132.60     22.63 o
  -8   0  10      841.74      835.95     10.39 o
  -7   0  10      109.56       97.82      1.79 o
  -6   0  10     1503.00     1479.20     22.27 o
  -5   0  10     1075.34     1040.37     11.44 o
  -4   0  10     1083.03     1089.90      9.84 o
  -3   0  10      843.72      764.69      6.48 o
  -2   0  10      875.93      942.98      8.03 o
  -1   0  10      583.62      588.50      5.09 o
   0   0  10       14.29        3.37      0.25 o
   1   0  10     1088.85     1056.60      9.71 o
   2   0  10       14.04        7.79      0.86 o
   3   0  10      344.36      305.97      3.74 o
   4   0  10      582.60      530.53      6.68 o
   5   0  10       13.30        7.36      0.59 o
   6   0  10      165.10      149.75      2.06 o
   7   0  10      371.22      365.58      5.66 o
   8   0  10       11.75        7.70      1.27 o
 -11   1  10       16.39       12.14      0.86 o
 -10   1  10       68.21       66.42      1.41 o
  -9   1  10       11.93       11.24      0.65 o
  -8   1  10       78.08       78.58      1.20 o
  -7   1  10      179.86      153.91      1.67 o
  -6   1  10      379.95      352.29      4.24 o
  -5   1  10      418.13      395.61      3.25 o
  -4   1  10      244.02      228.02      1.63 o
  -3   1  10     1091.88     1026.51      6.89 o
  -2   1  10      586.07      547.60      3.98 o
  -1   1  10      173.68      178.92      1.38 o
   0   1  10      179.23      172.36      1.52 o
   1   1  10       37.56       37.66      0.63 o
   2   1  10       72.79       70.24      0.85 o
   3   1  10      121.13       91.86      1.11 o
   4   1  10     1139.15     1043.51      8.60 o
   5   1  10       52.21       39.93      0.74 o
   6   1  10      109.79      109.75      1.35 o
   7   1  10       56.92       57.94      1.15 o
   8   1  10       91.68       90.90      1.73 o
 -11   2  10      151.42      161.83      2.57 o
 -10   2  10      119.75      122.94      2.13 o
  -9   2  10       15.65       15.41      0.67 o
  -8   2  10      214.77      217.39      2.40 o
  -7   2  10       24.72       22.39      0.75 o
  -6   2  10       12.02       17.81      0.82 o
  -5   2  10        6.79        2.31      0.27 o
  -4   2  10      724.11      764.90      5.47 o
  -3   2  10     4265.13     4354.74     30.00 o
  -2   2  10        3.18        3.02      0.38 o
  -1   2  10     1838.24     1835.45     12.41 o
   0   2  10      708.93      757.71      5.50 o
   1   2  10       95.75      118.06      1.13 o
   2   2  10       30.93       37.68      0.63 o
   3   2  10      179.11      186.71      1.78 o
   4   2  10      303.80      298.81      2.95 o
   5   2  10      174.49      182.16      2.11 o
   6   2  10       14.28       13.09      0.62 o
   7   2  10      188.25      201.67      2.66 o
   8   2  10        9.22        6.99      1.09 o
 -11   3  10       14.60       11.58      0.95 o
 -10   3  10      332.94      334.04      4.74 o
  -9   3  10      168.46      166.47      2.12 o
  -8   3  10      152.62      152.57      1.82 o
  -7   3  10       69.66       80.95      1.70 o
  -6   3  10       50.56       34.48      0.73 o
  -5   3  10      241.64      237.48      2.05 o
  -4   3  10       14.18        8.03      0.31 o
  -3   3  10      276.82      276.96      2.13 o
  -2   3  10      343.42      288.43      2.30 o
  -1   3  10       39.97       46.49      0.59 o
   0   3  10      196.10      164.21      2.16 o
   1   3  10       53.92       52.22      0.71 o
   2   3  10      346.08      358.08      3.20 o
   3   3  10      394.33      379.92      3.27 o
   4   3  10      422.80      411.62      3.91 o
   5   3  10      107.58       98.38      1.39 o
   6   3  10      190.22      207.88      2.58 o
   7   3  10       29.28       28.54      0.97 o
   8   3  10      234.76      249.44      3.68 o
 -11   4  10      393.09      408.18      5.64 o
 -10   4  10       32.48       28.72      1.26 o
  -9   4  10        0.94        0.94      0.64 o
  -8   4  10      166.10      167.61      2.19 o
  -7   4  10      138.18      142.02      1.75 o
  -6   4  10       30.39       21.37      0.60 o
  -5   4  10     1027.02     1038.72      7.90 o
  -4   4  10        4.92        7.39      0.40 o
  -3   4  10      421.14      450.39      3.44 o
  -2   4  10       55.67       50.74      0.82 o
  -1   4  10      860.24      844.06      6.27 o
   0   4  10      952.20      918.16      7.57 o
   1   4  10     1888.42     1781.50     13.82 o
   2   4  10     3242.63     3219.70     26.23 o
   3   4  10        0.86        1.82      0.36 o
   4   4  10      560.99      553.86      5.21 o
   5   4  10       98.20      107.96      1.76 o
   6   4  10        8.85        8.63      0.67 o
   7   4  10        6.28        6.47      0.75 o
   8   4  10        0.73        1.84      0.88 o
 -10   5  10      136.75      131.74      2.40 o
  -9   5  10      335.31      334.46      4.04 o
  -8   5  10      104.47      106.10      1.59 o
  -7   5  10      200.83      212.88      2.35 o
  -6   5  10       26.76       20.86      0.58 o
  -5   5  10       89.18       81.72      0.89 o
  -4   5  10        1.03        2.74      0.28 o
  -3   5  10        7.79        8.80      0.34 o
  -2   5  10     3732.07     3643.13     27.72 o
  -1   5  10        0.18        0.00      0.25 o
   0   5  10      527.53      476.26      4.36 o
   1   5  10      131.24      131.60      1.44 o
   2   5  10      417.71      392.13      3.58 o
   3   5  10      363.29      375.28      3.64 o
   4   5  10      345.72      312.55      3.35 o
   5   5  10      250.93      239.78      3.16 o
   6   5  10        9.89        8.06      0.72 o
   7   5  10       89.44       95.25      1.93 o
   8   5  10       28.51       25.77      1.57 o
 -10   6  10       19.51       15.94      0.88 o
  -9   6  10      105.28      104.34      1.66 o
  -8   6  10        0.67        1.27      0.52 o
  -7   6  10       14.81       11.47      0.73 o
  -6   6  10      186.03      167.81      1.95 o
  -5   6  10       41.59       63.96      0.89 o
  -4   6  10       57.74       56.71      0.77 o
  -3   6  10      280.77      276.52      2.40 o
  -2   6  10      376.99      354.06      3.01 o
  -1   6  10       52.87       48.67      0.95 o
   0   6  10      252.34      238.70      2.98 o
   1   6  10      598.43      591.87      5.48 o
   2   6  10      326.03      322.53      3.13 o
   3   6  10      998.26      951.04      9.21 o
   4   6  10       31.09       32.11      0.81 o
   5   6  10       65.82       70.37      1.39 o
   6   6  10      290.36      289.12      4.07 o
   7   6  10       53.12       55.30      1.51 o
 -10   7  10        8.22        8.91      0.90 o
  -9   7  10       47.05       47.28      1.42 o
  -8   7  10      232.36      244.67      3.55 o
  -7   7  10      160.42      136.56      2.26 o
  -6   7  10      101.76       81.72      1.22 o
  -5   7  10       56.13       64.81      0.89 o
  -4   7  10     1259.39     1187.37      9.59 o
  -3   7  10        6.32        2.96      0.34 o
  -2   7  10      610.51      659.92      5.99 o
  -1   7  10      127.05      140.57      1.94 o
   0   7  10     1106.60     1117.62     12.27 o
   1   7  10      608.28      590.03      6.71 o
   2   7  10      107.57       78.71      1.01 o
   3   7  10      126.89      123.61      1.55 o
   4   7  10        0.09        0.21      0.40 o
   5   7  10      110.21      114.14      1.96 o
   6   7  10        4.33        5.12      0.69 o
   7   7  10      200.74      206.43      3.23 o
 -10   8  10       46.37       41.51      1.51 o
  -9   8  10      212.51      225.34      3.40 o
  -8   8  10       31.72       32.40      1.17 o
  -7   8  10      218.75      219.43      4.68 o
  -6   8  10      641.50      613.53      8.02 o
  -5   8  10       46.76       47.03      0.79 o
  -4   8  10        4.39        3.89      0.32 o
  -3   8  10       17.14       25.27      0.56 o
  -2   8  10      391.63      392.48      3.50 o
  -1   8  10       54.59       57.23      1.00 o
   0   8  10      444.81      420.66      4.94 o
   1   8  10      176.13      160.50      2.18 o
   2   8  10        2.13        2.57      0.43 o
   3   8  10       51.78       48.51      0.84 o
   4   8  10      272.53      267.22      3.11 o
   5   8  10       67.69       72.95      1.36 o
   6   8  10      128.39      124.39      2.20 o
   7   8  10      340.78      349.23      4.89 o
 -10   9  10      228.60      235.29      4.14 o
  -9   9  10      107.63      109.61      2.11 o
  -8   9  10       18.09       16.21      0.87 o
  -7   9  10       66.57       58.97      1.60 o
  -6   9  10        5.80        5.40      0.47 o
  -5   9  10      247.10      234.98      2.35 o
  -4   9  10     1304.39     1321.48     13.07 o
  -3   9  10       11.89       11.86      0.61 o
  -2   9  10      116.34       91.71      1.08 o
  -1   9  10     2027.58     1938.32     18.42 o
   0   9  10       34.41       35.84      0.82 o
   1   9  10      696.74      659.47      7.51 o
   2   9  10      332.21      315.75      4.30 o
   3   9  10      460.64      434.99      5.76 o
   4   9  10      183.66      188.01      2.31 o
   5   9  10       71.54       77.69      1.53 o
   6   9  10       58.10       55.44      1.42 o
   7   9  10      142.80      141.39      2.84 o
  -9  10  10       59.50       53.54      1.54 o
  -8  10  10      106.38      111.30      2.02 o
  -7  10  10       10.29       10.66      0.72 o
  -6  10  10        7.51        9.89      0.54 o
  -5  10  10      113.97      126.07      1.84 o
  -4  10  10        0.24        0.72      0.46 o
  -3  10  10       40.33       42.01      0.93 o
  -2  10  10       31.02       18.18      0.55 o
  -1  10  10      210.50      220.49      3.18 o
   0  10  10       20.05       23.28      0.91 o
   1  10  10      365.52      347.79      4.62 o
   2  10  10      178.65      184.68      3.07 o
   3  10  10      400.44      391.15      5.28 o
   4  10  10        0.80        1.49      1.02 o
   5  10  10        8.12        9.03      0.51 o
   6  10  10      288.47      299.13      4.23 o
  -9  11  10        0.40        0.32      0.84 o
  -8  11  10      115.41      115.15      2.14 o
  -7  11  10      349.92      359.77      4.41 o
  -6  11  10      195.43      188.25      2.26 o
  -5  11  10      295.96      299.62      3.72 o
  -4  11  10       39.44       43.22      0.93 o
  -3  11  10       18.11       16.26      0.82 o
  -2  11  10        0.08        0.49      0.40 o
  -1  11  10      238.98      221.91      3.21 o
   0  11  10      752.65      735.36     10.59 o
   1  11  10      143.27      137.69      2.15 o
   2  11  10        0.20        0.32      0.56 o
   3  11  10      133.93      118.04      2.03 o
   4  11  10       83.88       84.25      1.90 o
   5  11  10       46.41       48.91      1.53 o
   6  11  10       10.50       12.28      0.91 o
  -8  12  10      249.43      269.74      4.08 o
  -7  12  10       10.10       10.93      0.71 o
  -6  12  10      178.97      185.57      2.84 o
  -5  12  10      113.98      114.45      1.83 o
  -4  12  10        0.32        0.00      0.41 o
  -3  12  10       88.89       80.66      1.22 o
  -2  12  10       24.61       20.04      1.14 o
  -1  12  10     1132.60     1118.48     12.72 o
   0  12  10        0.80        0.02      0.55 o
   1  12  10      422.64      428.19      5.58 o
   2  12  10      634.75      620.58      8.76 o
   3  12  10      372.79      371.69      5.58 o
   4  12  10      224.02      223.03      3.72 o
   5  12  10        2.69        2.98      1.01 o
   6  12  10       58.34       59.11      1.76 o
  -8  13  10        2.91        3.55      0.88 o
  -7  13  10       49.77       56.30      1.32 o
  -6  13  10       15.44       15.50      0.87 o
  -5  13  10      142.15      136.01      2.09 o
  -4  13  10      323.15      333.46      3.69 o
  -3  13  10      128.28      128.71      1.69 o
  -2  13  10       60.91       65.55      1.58 o
  -1  13  10      365.54      368.11      4.46 o
   0  13  10      169.33      176.79      2.77 o
   1  13  10       93.23       89.14      1.40 o
   2  13  10       18.30       16.00      1.13 o
   3  13  10       89.68       81.47      1.99 o
   4  13  10       17.82       15.88      0.96 o
   5  13  10      171.38      171.61      3.11 o
  -7  14  10      181.05      179.18      3.20 o
  -6  14  10      676.94      688.31      8.61 o
  -5  14  10       63.72       66.47      1.38 o
  -4  14  10      598.96      605.26      6.29 o
  -3  14  10      314.78      325.24      3.96 o
  -2  14  10        4.11        4.09      0.71 o
  -1  14  10      816.94      847.93      9.55 o
   0  14  10      438.10      443.46      5.91 o
   1  14  10       54.47       51.26      0.96 o
   2  14  10      406.15      400.08      5.11 o
   3  14  10      214.61      212.93      3.52 o
   4  14  10        1.20        0.97      0.80 o
   5  14  10       49.34       56.03      2.06 o
  -7  15  10        0.00        0.38      0.76 o
  -6  15  10      144.39      146.37      2.43 o
  -5  15  10        6.38        7.85      0.69 o
  -4  15  10      133.64      127.50      1.77 o
  -3  15  10       11.10        9.44      0.75 o
  -2  15  10       19.96       20.26      1.00 o
  -1  15  10       12.02       13.40      0.78 o
   0  15  10       13.68       15.66      0.88 o
   1  15  10      215.58      224.02      2.65 o
   2  15  10       27.38       24.11      0.99 o
   3  15  10       56.69       66.75      1.70 o
   4  15  10       22.89       19.30      1.10 o
  -6  16  10      169.58      175.73      2.97 o
  -5  16  10      598.51      627.14      7.27 o
  -4  16  10       39.59       37.79      0.95 o
  -3  16  10      754.24      779.63      8.75 o
  -2  16  10       37.33       36.56      1.32 o
  -1  16  10       15.79       13.78      0.90 o
   0  16  10       11.61        9.59      0.79 o
   1  16  10      100.94       96.50      1.99 o
   2  16  10       39.82       39.52      1.91 o
   3  16  10       91.43       94.16      2.01 o
  -5  17  10       12.05       10.61      0.78 o
  -4  17  10        0.04        0.44      0.68 o
  -3  17  10       33.31       34.40      1.01 o
  -2  17  10        3.91        3.58      0.78 o
  -1  17  10        9.16       10.86      0.83 o
   0  17  10      722.02      753.88     10.98 o
   1  17  10      295.13      314.82      3.52 o
   2  17  10        6.94        6.21      0.56 o
  -3  18  10       44.00       50.56      2.41 o
  -2  18  10        0.76        1.45      1.20 o
  -1  18  10       84.76       86.62      2.05 o
   0  18  10      168.78      183.94      3.40 o
   1  18  10      193.71      212.06      2.74 o
 -11   1  11        1.37        0.24      1.02 o
 -10   1  11       88.24       85.75      1.57 o
  -9   1  11      140.68      136.36      1.86 o
  -8   1  11      386.20      376.42      3.77 o
  -7   1  11        0.22        0.21      0.38 o
  -6   1  11      205.03      170.45      1.77 o
  -5   1  11       17.05       23.28      0.54 o
  -4   1  11      512.81      504.47      4.34 o
  -3   1  11     1313.29     1355.52     10.06 o
  -2   1  11      787.46      817.42      6.11 o
  -1   1  11      393.26      346.30      2.43 o
   0   1  11     1115.10     1086.28      8.46 o
   1   1  11       45.40       25.25      0.55 o
   2   1  11      800.27      791.78      6.46 o
   3   1  11        2.98        6.42      0.42 o
   4   1  11       20.52       16.35      0.57 o
   5   1  11      133.33      135.95      1.72 o
   6   1  11      240.74      230.65      2.80 o
   7   1  11      214.69      240.26      2.87 o
 -10   2  11        1.05        0.98      1.09 o
  -9   2  11       54.77       59.20      1.09 o
  -8   2  11       30.18       23.55      0.76 o
  -7   2  11       61.21       48.87      0.83 o
  -6   2  11       88.61       83.13      1.06 o
  -5   2  11       50.70       55.56      0.90 o
  -4   2  11     1058.28     1061.61      8.76 o
  -3   2  11     2058.75     2034.75     14.68 o
  -2   2  11     1560.47     1522.88     11.20 o
  -1   2  11       45.57       35.69      0.64 o
   0   2  11      815.01      802.12      6.37 o
   1   2  11      369.99      349.21      3.06 o
   2   2  11       58.31       54.50      0.80 o
   3   2  11       58.56       53.00      0.84 o
   4   2  11       15.62        9.62      0.50 o
   5   2  11       11.30        7.43      0.51 o
   6   2  11       43.91       41.13      1.04 o
   7   2  11        2.96        2.11      0.55 o
 -10   3  11       70.26       68.72      1.71 o
  -9   3  11      109.64      105.14      1.82 o
  -8   3  11       29.75       24.72      0.91 o
  -7   3  11      768.29      748.45      7.67 o
  -6   3  11       22.13       17.66      0.64 o
  -5   3  11     1433.37     1479.85     13.35 o
  -4   3  11        2.21        2.29      0.31 o
  -3   3  11       53.88       52.34      0.67 o
  -2   3  11      739.30      731.63      5.73 o
  -1   3  11       14.93       14.35      0.43 o
   0   3  11        3.46        1.66      0.27 o
   1   3  11       86.22       79.65      1.29 o
   2   3  11        0.89        0.73      0.35 o
   3   3  11      313.79      299.96      2.78 o
   4   3  11       13.19       11.28      0.53 o
   5   3  11      160.01      159.94      2.31 o
   6   3  11       26.09       21.88      0.94 o
   7   3  11        4.49        3.21      0.64 o
 -10   4  11      134.04      143.27      2.54 o
  -9   4  11      749.92      770.08      8.63 o
  -8   4  11       33.83       32.78      0.97 o
  -7   4  11       11.03       10.50      0.58 o
  -6   4  11      177.39      191.75      2.16 o
  -5   4  11       95.83       88.26      1.13 o
  -4   4  11       55.67       50.31      0.87 o
  -3   4  11     1024.40      963.22      7.72 o
  -2   4  11      495.04      486.40      4.16 o
  -1   4  11     1649.44     1646.62     13.50 o
   0   4  11      448.54      419.53      3.91 o
   1   4  11     2298.76     2218.55     20.39 o
   2   4  11      497.35      445.29      4.19 o
   3   4  11      357.24      342.02      3.35 o
   4   4  11      918.50      903.29      8.82 o
   5   4  11        4.07        1.79      0.56 o
   6   4  11       75.29       76.39      1.53 o
   7   4  11       25.54       18.53      0.97 o
 -10   5  11      142.25      144.54      2.58 o
  -9   5  11        0.32        0.72      0.65 o
  -8   5  11       71.24       75.83      1.51 o
  -7   5  11       50.38       48.03      1.15 o
  -6   5  11      876.97      797.58      8.30 o
  -5   5  11      171.65      178.80      2.07 o
  -4   5  11       26.73       32.72      0.61 o
  -3   5  11        7.17        9.26      0.41 o
  -2   5  11      149.82      121.39      1.17 o
  -1   5  11        9.32        7.08      0.32 o
   0   5  11        3.20        3.24      0.31 o
   1   5  11        1.78        2.02      0.32 o
   2   5  11        0.84        0.19      0.32 o
   3   5  11        1.65        1.25      0.37 o
   4   5  11      256.11      246.46      2.97 o
   5   5  11        0.08        1.37      0.56 o
   6   5  11        0.43        0.70      0.63 o
   7   5  11        0.02        0.12      0.66 o
 -10   6  11        1.14        0.00      0.75 o
  -9   6  11       86.03       84.15      1.81 o
  -8   6  11      102.44       88.92      1.81 o
  -7   6  11      378.19      374.90      5.01 o
  -6   6  11      691.39      699.57      7.33 o
  -5   6  11      138.61      158.33      1.76 o
  -4   6  11     1026.11     1038.16      8.34 o
  -3   6  11        0.11        1.14      0.30 o
  -2   6  11      898.92      907.87      6.97 o
  -1   6  11     1191.27     1128.87     10.50 o
   0   6  11      405.44      399.73      3.97 o
   1   6  11      740.07      664.33      6.35 o
   2   6  11        6.04        8.83      0.42 o
   3   6  11        0.58        0.86      0.39 o
   4   6  11      922.66      909.34      8.93 o
   5   6  11       17.57       15.12      0.81 o
   6   6  11      599.64      611.94      7.90 o
   7   6  11      155.30      163.34      2.71 o
 -10   7  11       85.60       78.04      2.16 o
  -9   7  11       51.14       52.46      1.74 o
  -8   7  11        0.63        0.81      0.63 o
  -7   7  11       48.75       48.21      1.60 o
  -6   7  11      126.46      129.72      2.09 o
  -5   7  11       29.52       40.34      1.16 o
  -4   7  11        4.24        2.64      0.36 o
  -3   7  11      469.08      426.75      4.06 o
  -2   7  11      419.27      393.91      3.79 o
  -1   7  11      592.59      552.77      6.32 o
   0   7  11     1479.39     1463.98     17.37 o
   1   7  11      296.37      273.16      3.72 o
   2   7  11      270.55      269.14      2.85 o
   3   7  11       28.62       27.94      0.72 o
   4   7  11        8.15        9.06      0.55 o
   5   7  11        0.67        2.13      0.57 o
   6   7  11       13.96       15.39      0.96 o
   7   7  11       59.91       57.71      1.80 o
 -10   8  11        0.05        0.00      0.84 o
  -9   8  11      245.10      250.64      3.77 o
  -8   8  11      592.77      608.74      7.82 o
  -7   8  11        0.98        1.81      0.60 o
  -6   8  11     1136.85     1078.42     17.40 o
  -5   8  11      405.88      369.46      5.83 o
  -4   8  11      600.02      586.70      6.23 o
  -3   8  11      191.89      187.39      2.01 o
  -2   8  11       65.84       62.96      0.92 o
  -1   8  11      229.45      230.23      2.84 o
   0   8  11       45.53       45.10      1.05 o
   1   8  11      218.95      222.18      3.11 o
   2   8  11      298.41      284.21      3.59 o
   3   8  11      742.05      714.07      7.53 o
   4   8  11        1.81        3.17      0.46 o
   5   8  11        0.85        1.45      0.57 o
   6   8  11      126.54      121.07      2.18 o
  -9   9  11      111.73      111.29      2.11 o
  -8   9  11        1.03        0.74      0.63 o
  -7   9  11       16.74       13.85      0.81 o
  -6   9  11       43.96       41.82      1.52 o
  -5   9  11       33.11       25.59      0.66 o
  -4   9  11        2.80        2.40      0.49 o
  -3   9  11      371.40      336.16      3.43 o
  -2   9  11      680.78      595.57      5.71 o
  -1   9  11      106.50       99.71      1.42 o
   0   9  11      159.82      147.33      3.66 o
   1   9  11        0.21        1.40      0.48 o
   2   9  11       24.69       21.77      0.86 o
   3   9  11      176.79      191.23      2.90 o
   4   9  11        0.71        0.41      0.39 o
   5   9  11       57.82       55.34      1.16 o
   6   9  11       19.02       20.80      1.29 o
  -9  10  11        0.47        0.40      0.84 o
  -8  10  11       22.08       27.07      1.14 o
  -7  10  11        9.98        9.74      0.64 o
  -6  10  11       38.76       37.91      0.91 o
  -5  10  11        2.54        1.88      0.57 o
  -4  10  11      801.06      816.58      8.91 o
  -3  10  11      118.95      110.37      1.50 o
  -2  10  11       17.17       15.85      0.56 o
  -1  10  11      404.27      387.97      4.54 o
   0  10  11       35.55       30.60      1.16 o
   1  10  11      194.02      203.79      3.25 o
   2  10  11      292.63      264.26      3.74 o
   3  10  11      113.94      110.75      2.00 o
   4  10  11       45.68       39.01      1.34 o
   5  10  11       59.07       61.45      1.33 o
   6  10  11        7.68        6.81      0.73 o
  -9  11  11        5.32        5.55      0.92 o
  -8  11  11      214.19      228.47      3.45 o
  -7  11  11      120.01      122.92      1.88 o
  -6  11  11      206.37      205.17      5.62 o
  -5  11  11      665.84      657.46      8.14 o
  -4  11  11       15.89       19.78      0.90 o
  -3  11  11      898.31      923.50      9.30 o
  -2  11  11        2.49        0.00      0.35 o
  -1  11  11      164.08      153.25      2.23 o
   0  11  11      453.52      448.67      6.47 o
   1  11  11        4.65        5.63      0.57 o
   2  11  11       11.16        7.76      0.70 o
   3  11  11        0.04        0.67      0.64 o
   4  11  11        2.82        2.27      0.64 o
   5  11  11      281.36      278.00      4.56 o
  -8  12  11      107.31      109.67      2.05 o
  -7  12  11      163.12      169.07      2.62 o
  -6  12  11      341.78      351.45      5.40 o
  -5  12  11      187.23      194.29      2.90 o
  -4  12  11      351.66      357.01      4.19 o
  -3  12  11      311.45      284.75      3.96 o
  -2  12  11      183.22      193.77      2.28 o
  -1  12  11      334.61      328.72      5.97 o
   0  12  11       50.74       53.03      1.53 o
   1  12  11      518.97      502.11      7.17 o
   2  12  11       56.81       53.00      1.46 o
   3  12  11       58.13       57.34      1.56 o
   4  12  11      199.18      194.49      3.39 o
   5  12  11       73.34       76.54      2.00 o
  -8  13  11       73.16       69.99      1.90 o
  -7  13  11       82.78       89.63      3.14 o
  -6  13  11        0.45        0.74      1.37 o
  -5  13  11      835.66      821.69     10.08 o
  -4  13  11      388.98      382.90      4.56 o
  -3  13  11       90.01       84.95      1.35 o
  -2  13  11      158.42      169.57      2.53 o
  -1  13  11      144.15      151.16      3.33 o
   0  13  11      842.16      864.20     12.07 o
   1  13  11       11.50       14.56      0.85 o
   2  13  11     1115.33     1148.86     15.73 o
   3  13  11        8.22        6.43      0.73 o
   4  13  11      156.78      157.95      2.92 o
   5  13  11       25.88       26.58      2.42 o
  -7  14  11      197.71      200.19      3.48 o
  -6  14  11      211.35      213.59      3.62 o
  -5  14  11       32.39       28.92      1.12 o
  -4  14  11       12.94        9.41      0.64 o
  -3  14  11       53.55       59.43      2.15 o
  -2  14  11       30.63       25.28      1.74 o
  -1  14  11      179.30      190.54      4.01 o
   0  14  11        0.12        2.16      0.74 o
   1  14  11      252.07      254.27      3.99 o
   2  14  11        5.17        6.16      1.05 o
   3  14  11       28.04       20.94      1.10 o
   4  14  11       47.37       42.20      1.52 o
  -6  15  11       59.62       56.28      1.61 o
  -5  15  11      150.32      163.63      2.60 o
  -4  15  11       33.04       34.11      1.36 o
  -3  15  11       62.83       68.69      1.23 o
  -2  15  11       24.55       19.93      1.13 o
  -1  15  11      184.20      179.79      4.23 o
   0  15  11      190.69      191.91      4.09 o
   1  15  11        0.34        0.00      0.52 o
   2  15  11      503.29      530.52      7.68 o
   3  15  11      225.69      214.77      3.62 o
  -5  16  11      209.27      230.88      3.80 o
  -4  16  11        1.29        1.06      0.52 o
  -3  16  11        6.58        7.58      0.56 o
  -2  16  11       63.33       63.69      1.77 o
  -1  16  11        0.15        0.00      0.80 o
   0  16  11       70.86       74.20      2.20 o
   1  16  11        9.36        9.45      0.69 o
   2  16  11        0.34        0.00      0.61 o
  -4  17  11       16.49       19.79      1.20 o
  -3  17  11      189.82      187.06      2.47 o
  -2  17  11      270.19      268.72      4.46 o
  -1  17  11        0.38        0.00      0.93 o
   0  17  11      202.46      207.53      4.34 o
   1  17  11        0.00        1.52      0.93 o
 -10   0  12      101.77       92.60      2.63 o
  -9   0  12      374.70      376.65      7.25 o
  -8   0  12        1.90        2.55      0.63 o
  -7   0  12      463.35      475.17      6.09 o
  -6   0  12     1485.46     1457.67     17.50 o
  -5   0  12      235.01      256.19      3.43 o
  -4   0  12      687.04      684.84      7.68 o
  -3   0  12     2356.09     2295.25     24.69 o
  -2   0  12     4247.16     4212.52     64.09 o
  -1   0  12      992.97     1018.72     20.21 o
   0   0  12     3150.66     2978.35     36.41 o
   1   0  12       37.56       50.05      1.20 o
   2   0  12      178.72      173.78      2.95 o
   3   0  12        0.11        0.53      0.59 o
   4   0  12      434.09      450.68      6.91 o
   5   0  12        0.65        0.09      0.74 o
   6   0  12       36.75       37.40      1.48 o
   7   0  12        7.19       11.46      1.44 o
 -10   1  12        3.92        3.02      0.61 o
  -9   1  12        0.99        0.26      0.53 o
  -8   1  12       67.66       65.94      1.10 o
  -7   1  12      729.16      738.86      6.49 o
  -6   1  12      240.01      220.75      2.18 o
  -5   1  12        0.05        1.15      0.37 o
  -4   1  12       92.54       85.51      1.08 o
  -3   1  12        0.15        2.99      0.38 o
  -2   1  12      801.95      801.34      7.42 o
  -1   1  12      314.00      304.40      3.02 o
   0   1  12        1.18        1.75      0.31 o
   1   1  12      857.46      807.34      7.07 o
   2   1  12      148.34      146.08      1.56 o
   3   1  12       28.99       22.23      0.65 o
   4   1  12      298.81      298.56      3.12 o
   5   1  12       11.31        8.96      0.52 o
   6   1  12        2.11        1.26      0.60 o
   7   1  12      125.90      136.26      2.58 o
 -10   2  12        0.09        0.47      0.71 o
  -9   2  12      247.98      251.34      3.08 o
  -8   2  12        7.73        6.41      0.60 o
  -7   2  12      308.26      313.64      3.26 o
  -6   2  12       56.26       54.40      1.13 o
  -5   2  12      486.49      490.96      5.07 o
  -4   2  12      396.74      390.05      3.60 o
  -3   2  12      502.95      504.01      4.81 o
  -2   2  12     1986.44     1955.52     16.56 o
  -1   2  12       39.77       41.52      0.87 o
   0   2  12       49.40       44.60      0.76 o
   1   2  12       57.40       69.20      0.95 o
   2   2  12        0.01        0.66      0.30 o
   3   2  12       35.24       38.36      0.79 o
   4   2  12       82.48       96.33      1.37 o
   5   2  12      106.11      107.49      1.55 o
   6   2  12      191.55      204.93      2.59 o
   7   2  12        0.20        0.44      0.55 o
 -10   3  12       72.85       68.57      1.67 o
  -9   3  12      106.23      110.24      1.87 o
  -8   3  12      174.08      160.23      2.14 o
  -7   3  12        5.75        8.41      0.58 o
  -6   3  12       14.58       16.18      0.68 o
  -5   3  12       42.32       34.70      0.73 o
  -4   3  12       53.87       62.31      0.94 o
  -3   3  12     1242.15     1218.04     10.45 o
  -2   3  12       30.52       20.73      0.56 o
  -1   3  12       24.25       23.71      0.78 o
   0   3  12      392.61      409.37      4.06 o
   1   3  12     1737.13     1596.36     14.77 o
   2   3  12        0.69        0.00      0.37 o
   3   3  12      176.37      167.90      2.03 o
   4   3  12      553.70      564.76      5.99 o
   5   3  12      133.34      132.76      2.05 o
   6   3  12       92.45       94.00      1.75 o
   7   3  12       91.73       89.59      1.87 o
 -10   4  12      163.76      172.66      2.88 o
  -9   4  12      246.77      258.12      3.39 o
  -8   4  12       13.91       13.02      0.69 o
  -7   4  12       38.81       36.71      0.95 o
  -6   4  12        1.32        0.74      0.46 o
  -5   4  12       94.63       92.32      1.32 o
  -4   4  12     1397.34     1353.65     12.64 o
  -3   4  12      674.84      620.15      5.92 o
  -2   4  12       21.73       24.55      0.62 o
  -1   4  12      216.62      195.25      1.99 o
   0   4  12        0.05        0.33      0.32 o
   1   4  12      159.18      143.63      1.70 o
   2   4  12      866.04      807.82      7.36 o
   3   4  12     1273.10     1232.39     11.08 o
   4   4  12        1.14        1.12      0.53 o
   5   4  12      128.21      117.33      1.91 o
   6   4  12      398.11      410.19      5.04 o
   7   4  12       35.35       38.14      1.35 o
 -10   5  12       22.07       26.65      1.41 o
  -9   5  12       96.66       99.98      2.01 o
  -8   5  12      284.09      284.28      4.03 o
  -7   5  12        6.85        8.06      0.65 o
  -6   5  12      301.83      317.78      3.94 o
  -5   5  12      173.83      181.79      2.10 o
  -4   5  12       71.08       67.64      1.01 o
  -3   5  12     1718.60     1649.62     15.15 o
  -2   5  12      269.17      253.26      2.46 o
  -1   5  12     2086.68     2008.38     17.30 o
   0   5  12      904.02      824.50      7.82 o
   1   5  12        0.12        0.00      0.34 o
   2   5  12       34.32       34.50      0.74 o
   3   5  12       33.14       37.71      0.86 o
   4   5  12        5.72        6.02      0.65 o
   5   5  12       63.75       65.23      1.40 o
   6   5  12       21.48       25.25      1.10 o
   7   5  12      516.27      538.98      8.56 o
 -10   6  12      286.89      296.56      4.82 o
  -9   6  12        2.69        4.28      0.78 o
  -8   6  12      187.03      182.22      2.87 o
  -7   6  12      394.08      413.79      5.48 o
  -6   6  12       67.02       75.01      1.29 o
  -5   6  12       34.72       32.12      0.86 o
  -4   6  12       15.99       17.04      0.59 o
  -3   6  12      118.84      108.95      1.35 o
  -2   6  12       20.48       20.16      0.63 o
  -1   6  12        7.78        9.87      0.85 o
   0   6  12      445.87      427.25      4.57 o
   1   6  12      410.33      396.22      3.95 o
   2   6  12      171.20      161.44      1.91 o
   3   6  12      100.09       99.74      1.40 o
   4   6  12        0.34        0.00      0.50 o
   5   6  12       10.87        8.89      0.72 o
   6   6  12      262.19      282.48      4.07 o
  -9   7  12       30.41       31.85      1.52 o
  -8   7  12      199.49      201.88      3.11 o
  -7   7  12       53.17       43.68      1.26 o
  -6   7  12      650.26      626.08      7.14 o
  -5   7  12      286.02      250.78      2.90 o
  -4   7  12      352.38      337.34      3.31 o
  -3   7  12      140.45      139.00      1.86 o
  -2   7  12        1.38        1.83      0.49 o
  -1   7  12       49.75       52.47      1.16 o
   0   7  12       41.07       49.09      1.23 o
   1   7  12       10.47        9.61      0.62 o
   2   7  12      212.46      197.08      2.20 o
   3   7  12      463.64      476.55      4.86 o
   4   7  12       22.94       17.52      0.73 o
   5   7  12      552.10      572.66      7.34 o
   6   7  12       67.17       70.35      1.63 o
  -9   8  12      128.02      135.64      2.38 o
  -8   8  12       21.18       22.22      1.02 o
  -7   8  12      234.73      224.90      3.29 o
  -6   8  12        1.15        1.76      0.50 o
  -5   8  12      185.41      170.48      2.83 o
  -4   8  12       17.07       13.73      0.61 o
  -3   8  12      162.58      146.20      2.01 o
  -2   8  12        4.78        5.30      0.61 o
  -1   8  12        3.24        1.78      0.38 o
   0   8  12      149.64      141.87      2.23 o
   1   8  12       36.49       42.74      1.17 o
   2   8  12      466.90      419.92      5.13 o
   3   8  12       58.52       60.21      1.45 o
   4   8  12        0.04        0.71      0.43 o
   5   8  12       51.98       59.06      1.42 o
   6   8  12       13.60       13.88      1.02 o
  -9   9  12        4.28        4.68      0.81 o
  -8   9  12      148.42      149.28      3.07 o
  -7   9  12       23.83       20.59      1.19 o
  -6   9  12        1.90        0.84      0.47 o
  -5   9  12      269.22      262.66      4.19 o
  -4   9  12        0.17        0.35      0.47 o
  -3   9  12      167.39      178.88      2.56 o
  -2   9  12      103.52      102.89      1.57 o
  -1   9  12       72.43       72.85      1.23 o
   0   9  12        2.12        4.84      0.57 o
   1   9  12        0.78        1.58      0.52 o
   2   9  12      227.79      216.60      3.20 o
   3   9  12       93.93       89.83      1.76 o
   4   9  12      108.88      111.74      2.32 o
   5   9  12        1.13        1.22      0.47 o
   6   9  12        0.03        0.00      0.85 o
  -9  10  12       86.57       88.44      2.14 o
  -8  10  12        0.04        0.00      0.66 o
  -7  10  12      154.96      166.20      2.31 o
  -6  10  12        2.01        1.20      0.41 o
  -5  10  12      193.40      206.61      4.76 o
  -4  10  12      178.51      171.62      2.90 o
  -3  10  12        1.50        3.28      0.46 o
  -2  10  12       57.13       65.83      1.23 o
  -1  10  12       49.50       56.16      1.11 o
   0  10  12        0.77        0.83      0.77 o
   1  10  12        1.68        2.00      0.55 o
   2  10  12       97.11       92.84      1.94 o
   3  10  12      424.21      423.45      6.33 o
   4  10  12      179.61      181.74      3.21 o
   5  10  12       11.85       13.88      1.02 o
  -8  11  12       82.97       87.30      1.78 o
  -7  11  12       71.92       68.55      1.27 o
  -6  11  12       47.13       46.80      1.48 o
  -5  11  12      453.42      466.27      6.84 o
  -4  11  12      125.30      139.03      1.96 o
  -3  11  12      213.55      197.82      2.52 o
  -2  11  12       12.57        7.47      0.45 o
  -1  11  12      225.88      227.90      3.04 o
   0  11  12       62.34       61.33      2.04 o
   1  11  12       65.41       68.87      1.60 o
   2  11  12      373.55      390.69      5.87 o
   3  11  12        5.36        4.47      1.11 o
   4  11  12        1.90        2.13      0.74 o
   5  11  12        0.73        0.86      0.78 o
  -8  12  12       50.90       50.36      2.14 o
  -7  12  12      935.32      973.43     13.61 o
  -6  12  12      480.35      511.63      7.54 o
  -5  12  12        0.17        0.51      0.67 o
  -4  12  12      114.13      122.20      1.80 o
  -3  12  12        3.67        2.72      0.45 o
  -2  12  12      238.29      224.87      3.04 o
  -1  12  12        0.71        1.15      0.36 o
   0  12  12     1030.16     1014.78     13.91 o
   1  12  12      183.19      182.20      3.05 o
   2  12  12       61.12       53.66      1.46 o
   3  12  12      127.86      121.63      2.41 o
   4  12  12        3.85        2.26      0.78 o
  -7  13  12       47.00       55.76      1.72 o
  -6  13  12      214.24      215.03      3.67 o
  -5  13  12      297.28      292.17      4.65 o
  -4  13  12       24.34       25.38      1.62 o
  -3  13  12       20.81       17.43      0.71 o
  -2  13  12       31.18       33.25      0.87 o
  -1  13  12       55.67       54.09      1.96 o
   0  13  12      112.57      110.29      2.10 o
   1  13  12        9.10        6.70      0.70 o
   2  13  12       79.14       79.91      2.47 o
   3  13  12       16.41       15.43      1.02 o
   4  13  12       28.73       31.99      1.34 o
  -6  14  12        0.02        0.00      0.74 o
  -5  14  12      940.05      937.17     13.06 o
  -4  14  12      964.09     1002.91     16.45 o
  -3  14  12      254.08      257.42      6.23 o
  -2  14  12      362.09      367.37      6.76 o
  -1  14  12      342.91      344.63      6.41 o
   0  14  12      506.55      513.57     11.26 o
   1  14  12      160.25      154.87      2.77 o
   2  14  12      144.60      145.40      2.73 o
   3  14  12        0.11        0.00      0.70 o
  -6  15  12       23.49       21.30      2.00 o
  -5  15  12      178.63      195.15      3.38 o
  -4  15  12      175.51      181.57      4.43 o
  -3  15  12       60.24       59.28      2.30 o
  -2  15  12       36.07       34.01      1.79 o
  -1  15  12       63.64       68.99      2.30 o
   0  15  12        8.43        8.18      1.10 o
   1  15  12      116.39      118.12      2.24 o
   2  15  12      102.14      110.22      2.24 o
  -4  16  12      485.27      480.43      7.03 o
  -3  16  12       61.89       66.76      1.77 o
  -2  16  12      454.95      489.53      8.72 o
  -1  16  12        5.03        6.05      1.10 o
   0  16  12       30.84       28.51      1.68 o
   1  16  12      277.98      277.44      5.77 o
  -2  17  12        3.06        2.42      1.93 o
  -1  17  12      257.72      272.55      5.37 o
 -10   1  13       62.68       62.73      1.62 o
  -9   1  13      232.75      242.23      3.23 o
  -8   1  13      588.51      582.20      6.18 o
  -7   1  13      307.55      298.80      3.16 o
  -6   1  13      133.78      143.10      1.75 o
  -5   1  13       49.40       43.28      0.86 o
  -4   1  13       91.05       86.10      1.17 o
  -3   1  13     1037.69     1021.52      9.39 o
  -2   1  13        7.41        4.15      0.40 o
  -1   1  13       28.82       26.47      0.61 o
   0   1  13        8.94        5.57      0.67 o
   1   1  13        2.48        6.27      0.40 o
   2   1  13      129.25      100.14      1.29 o
   3   1  13        2.40        1.09      0.38 o
   4   1  13      226.60      235.71      2.86 o
   5   1  13        5.13        5.56      0.62 o
   6   1  13      191.23      199.12      2.88 o
 -10   2  13       17.20       17.89      1.03 o
  -9   2  13        6.83        5.31      0.71 o
  -8   2  13      172.07      165.51      2.22 o
  -7   2  13        2.10        1.82      0.47 o
  -6   2  13     1054.02     1076.78     10.03 o
  -5   2  13      758.55      742.37      7.01 o
  -4   2  13      671.84      664.31      5.93 o
  -3   2  13      666.80      644.36      6.07 o
  -2   2  13     1190.59     1156.25     10.58 o
  -1   2  13       14.72        7.09      0.42 o
   0   2  13        4.72        0.99      0.35 o
   1   2  13      111.89      123.51      1.86 o
   2   2  13      147.30      141.28      1.73 o
   3   2  13      764.05      731.64      7.55 o
   4   2  13        0.04        1.07      0.48 o
   5   2  13      104.76      107.23      1.79 o
   6   2  13      108.10      121.23      2.34 o
 -10   3  13       68.33       72.12      1.74 o
  -9   3  13       93.24       98.70      1.77 o
  -8   3  13       92.73       95.86      1.58 o
  -7   3  13      409.56      378.78      4.19 o
  -6   3  13      433.07      414.20      4.16 o
  -5   3  13      171.09      176.75      2.21 o
  -4   3  13     1912.62     1920.83     18.56 o
  -3   3  13       87.48       73.26      1.21 o
  -2   3  13      494.02      492.48      5.93 o
  -1   3  13     1048.57     1047.50      9.83 o
   0   3  13       41.29       42.32      0.82 o
   1   3  13      853.55      808.90      7.71 o
   2   3  13      770.70      753.79      6.94 o
   3   3  13        3.86        4.26      0.48 o
   4   3  13      376.71      369.75      4.48 o
   5   3  13      158.52      159.89      2.37 o
   6   3  13        0.62        0.52      0.61 o
 -10   4  13      445.16      462.78      6.67 o
  -9   4  13       88.20       85.50      1.83 o
  -8   4  13      343.63      357.74      4.51 o
  -7   4  13      261.58      269.76      3.48 o
  -6   4  13       18.84       17.87      0.82 o
  -5   4  13      142.88      141.61      1.75 o
  -4   4  13       33.46       36.75      0.91 o
  -3   4  13      256.17      245.62      2.80 o
  -2   4  13      669.96      641.29      5.76 o
  -1   4  13      106.69      104.39      1.26 o
   0   4  13      628.04      612.70      5.91 o
   1   4  13      105.96      105.73      1.39 o
   2   4  13      252.09      242.92      2.52 o
   3   4  13       13.61       14.43      0.65 o
   4   4  13      132.38      141.90      2.14 o
   5   4  13      193.66      193.96      2.73 o
   6   4  13       29.54       29.45      1.23 o
  -9   5  13        8.42        7.73      0.83 o
  -8   5  13       10.60        8.12      0.81 o
  -7   5  13       17.10       17.48      0.93 o
  -6   5  13      438.05      451.21      5.36 o
  -5   5  13      113.16      125.74      1.71 o
  -4   5  13     1352.57     1355.53     13.55 o
  -3   5  13      201.48      189.31      2.13 o
  -2   5  13       36.69       41.20      0.76 o
  -1   5  13      330.98      313.58      3.01 o
   0   5  13       27.22       23.11      0.68 o
   1   5  13        5.45       10.10      0.65 o
   2   5  13       12.05       10.28      0.48 o
   3   5  13       72.02       72.47      1.25 o
   4   5  13       11.38       11.62      0.68 o
   5   5  13       52.65       51.99      1.27 o
   6   5  13      115.86      122.43      2.23 o
  -9   6  13      348.95      361.64      5.03 o
  -8   6  13      181.93      190.88      3.42 o
  -7   6  13      409.90      390.25      5.22 o
  -6   6  13       25.11       34.36      1.03 o
  -5   6  13      240.75      233.46      2.76 o
  -4   6  13       68.98       57.43      1.22 o
  -3   6  13      607.31      660.41      5.92 o
  -2   6  13        0.17        0.00      0.32 o
  -1   6  13      286.58      280.34      2.70 o
   0   6  13       58.87       60.02      0.94 o
   1   6  13        0.01        0.00      0.36 o
   2   6  13       40.34       33.59      0.79 o
   3   6  13       68.20       79.73      1.25 o
   4   6  13       16.43       15.82      0.76 o
   5   6  13      211.60      224.98      3.35 o
   6   6  13       76.13       82.78      2.08 o
  -9   7  13      291.34      309.71      4.46 o
  -8   7  13       52.11       49.86      1.42 o
  -7   7  13       58.72       61.39      1.45 o
  -6   7  13       11.96       12.80      0.67 o
  -5   7  13      203.36      198.22      2.66 o
  -4   7  13       58.08       54.18      1.08 o
  -3   7  13        1.73        2.90      0.50 o
  -2   7  13       27.53       23.31      0.80 o
  -1   7  13       90.62       91.59      1.46 o
   0   7  13        5.09        2.84      0.59 o
   1   7  13       37.82       41.24      1.29 o
   2   7  13      168.49      166.11      1.92 o
   3   7  13        0.00        0.60      0.40 o
   4   7  13        4.18        4.03      0.53 o
   5   7  13       72.41       75.97      1.66 o
  -9   8  13        4.44        6.23      0.92 o
  -8   8  13        0.97        0.98      0.69 o
  -7   8  13      710.45      692.49      8.73 o
  -6   8  13       44.10       45.55      1.07 o
  -5   8  13     1360.47     1312.59     15.83 o
  -4   8  13      296.63      263.77      7.50 o
  -3   8  13      480.96      466.41      5.39 o
  -2   8  13      312.50      302.26      3.68 o
  -1   8  13      252.34      250.46      3.11 o
   0   8  13      239.64      243.68      3.44 o
   1   8  13        5.31        4.71      0.60 o
   2   8  13      183.15      177.19      2.74 o
   3   8  13      148.06      136.87      2.32 o
   4   8  13      311.46      325.09      3.98 o
   5   8  13      136.92      131.43      2.58 o
  -8   9  13       87.80       92.23      1.87 o
  -7   9  13      193.15      191.96      2.93 o
  -6   9  13       12.51       18.74      0.83 o
  -5   9  13        4.15        5.28      0.78 o
  -4   9  13      423.37      434.96      6.38 o
  -3   9  13      185.69      171.75      2.50 o
  -2   9  13      169.82      167.41      2.44 o
  -1   9  13      392.18      362.40      6.39 o
   0   9  13       55.36       53.37      1.42 o
   1   9  13      170.53      176.65      4.06 o
   2   9  13       20.46       24.31      1.10 o
   3   9  13        2.15        0.80      0.64 o
   4   9  13       29.50       30.41      1.30 o
   5   9  13       60.01       65.04      1.71 o
  -8  10  13        2.69        3.28      0.69 o
  -7  10  13       81.92       84.40      1.47 o
  -6  10  13       30.39       30.20      1.30 o
  -5  10  13      798.94      837.61     11.70 o
  -4  10  13        0.23        0.00      0.53 o
  -3  10  13      447.77      422.47      5.35 o
  -2  10  13       71.71       71.58      1.43 o
  -1  10  13        7.15        5.64      0.52 o
   0  10  13      206.87      201.76      3.30 o
   1  10  13        1.97        0.99      0.63 o
   2  10  13       55.34       63.04      1.56 o
   3  10  13      121.80      121.67      2.46 o
   4  10  13        0.15        0.43      0.74 o
  -8  11  13      131.75      142.75      3.51 o
  -7  11  13      259.57      271.73      4.47 o
  -6  11  13      600.03      614.55      8.85 o
  -5  11  13        1.79        2.10      0.74 o
  -4  11  13      290.79      287.14      3.87 o
  -3  11  13        2.72        2.53      1.45 o
  -2  11  13        8.69        9.68      0.57 o
  -1  11  13       67.61       76.04      1.39 o
   0  11  13       22.70       23.62      1.05 o
   1  11  13        1.22        0.77      0.55 o
   2  11  13        2.57        3.07      1.27 o
   3  11  13       15.25       17.32      1.41 o
   4  11  13       46.86       46.66      1.48 o
  -7  12  13      151.33      153.01      5.36 o
  -6  12  13       46.36       51.55      1.66 o
  -5  12  13        2.78        1.43      0.78 o
  -4  12  13       47.11       44.22      1.12 o
  -3  12  13      105.92      112.03      1.88 o
  -2  12  13       32.07       29.10      0.89 o
  -1  12  13       22.18       21.21      0.77 o
   0  12  13      156.70      159.49      2.77 o
   1  12  13      465.70      479.21      7.03 o
   2  12  13       54.43       49.14      1.46 o
   3  12  13       72.89       75.17      2.05 o
  -6  13  13      114.15      104.62      2.34 o
  -5  13  13      166.59      156.31      2.92 o
  -4  13  13      437.23      434.69     11.37 o
  -3  13  13       78.44       85.81      1.54 o
  -2  13  13      565.56      566.29      7.02 o
  -1  13  13      284.89      295.98      4.01 o
   0  13  13       42.89       39.36      1.23 o
   1  13  13      174.87      164.10      2.91 o
   2  13  13      650.76      656.68      9.37 o
   3  13  13      275.29      279.22      4.69 o
  -6  14  13       98.27       95.29      2.18 o
  -5  14  13        1.49        1.42      0.78 o
  -4  14  13       12.11        8.05      0.85 o
  -3  14  13        2.36        2.20      0.52 o
  -2  14  13       56.55       54.14      1.14 o
  -1  14  13      119.94      118.70      2.63 o
   0  14  13      133.88      133.65      2.45 o
   1  14  13       14.89       15.83      0.91 o
   2  14  13        3.29        4.50      0.70 o
  -5  15  13        7.68       12.63      0.96 o
  -4  15  13      250.18      261.06      4.22 o
  -3  15  13        1.64        1.30      0.80 o
  -2  15  13      240.49      258.12      5.21 o
  -1  15  13        3.64        0.24      1.02 o
   0  15  13        5.00        4.48      1.10 o
   1  15  13       84.59      104.82      2.27 o
  -3  16  13        5.06        4.39      0.51 o
  -2  16  13      194.33      203.37      4.36 o
  -1  16  13        1.82        1.99      1.10 o
 -10   0  14      401.96      412.25     12.82 o
  -9   0  14       27.53       38.80      2.03 o
  -8   0  14        3.79        3.68      1.10 o
  -7   0  14       46.55       53.41      3.25 o
  -6   0  14        2.57        2.44      0.74 o
  -5   0  14        1.58        1.39      0.74 o
  -4   0  14     1672.04     1651.18     23.27 o
  -3   0  14       62.22       64.35      3.04 o
  -2   0  14       76.30       86.91      1.90 o
  -1   0  14      938.72      930.03     19.20 o
   0   0  14     1238.25     1201.13     17.08 o
   1   0  14      735.74      687.85     10.16 o
   2   0  14        0.12        0.60      0.59 o
   3   0  14       47.34       57.28      2.17 o
   4   0  14        0.45        0.04      0.74 o
   5   0  14      341.44      342.90      5.66 o
   6   0  14      427.62      469.00      9.09 o
  -9   1  14       82.88       95.26      1.75 o
  -8   1  14      167.44      163.95      2.17 o
  -7   1  14        6.10        6.15      0.54 o
  -6   1  14      104.14      104.34      1.44 o
  -5   1  14      101.41      102.15      1.37 o
  -4   1  14        2.35        3.31      0.42 o
  -3   1  14        0.10        0.00      0.32 o
  -2   1  14       11.85       12.75      0.59 o
  -1   1  14      454.03      437.26      4.66 o
   0   1  14        3.05        3.08      0.45 o
   1   1  14      922.96      863.84      9.86 o
   2   1  14        0.24        0.58      0.54 o
   3   1  14        5.50        4.80      0.62 o
   4   1  14      185.56      187.09      2.71 o
   5   1  14       46.96       56.33      1.59 o
   6   1  14       71.23       68.45      2.08 o
  -9   2  14        1.77        2.73      0.69 o
  -8   2  14      592.68      589.11      6.26 o
  -7   2  14        9.36       11.62      0.65 o
  -6   2  14      819.44      840.00      7.94 o
  -5   2  14       41.30       42.17      0.89 o
  -4   2  14      152.30      146.07      1.90 o
  -3   2  14      116.45      119.81      1.63 o
  -2   2  14       34.52       30.44      1.11 o
  -1   2  14       10.60        8.01      0.42 o
   0   2  14       15.36       15.55      0.59 o
   1   2  14       23.82       21.71      0.71 o
   2   2  14      462.20      465.44      4.99 o
   3   2  14      156.87      165.22      2.10 o
   4   2  14       90.89       98.03      1.78 o
   5   2  14      121.66      145.02      2.62 o
   6   2  14        0.22        0.94      0.88 o
  -9   3  14      670.31      697.74      8.90 o
  -8   3  14        3.38        5.35      0.69 o
  -7   3  14      133.17      130.23      2.04 o
  -6   3  14       48.36       52.44      1.15 o
  -5   3  14      458.34      451.17      4.87 o
  -4   3  14      239.15      238.76      2.77 o
  -3   3  14      204.93      194.68      2.36 o
  -2   3  14       42.63       40.49      0.83 o
  -1   3  14      307.80      295.07      3.08 o
   0   3  14      352.77      342.80      3.50 o
   1   3  14        0.08        0.40      0.46 o
   2   3  14      243.49      214.94      2.58 o
   3   3  14      128.07      126.39      1.77 o
   4   3  14      453.09      496.16      5.88 o
   5   3  14      126.41      131.81      2.08 o
  -9   4  14        8.40       11.24      1.08 o
  -8   4  14      861.60      886.59     10.12 o
  -7   4  14      290.53      299.11      3.80 o
  -6   4  14      341.51      325.25      4.06 o
  -5   4  14      375.28      366.07      4.04 o
  -4   4  14       47.56       45.27      0.98 o
  -3   4  14     1868.92     1793.29     17.80 o
  -2   4  14       61.48       49.50      0.91 o
  -1   4  14        0.84        0.31      0.39 o
   0   4  14      178.27      159.74      1.85 o
   1   4  14       48.46       41.84      0.86 o
   2   4  14      126.31      119.24      1.69 o
   3   4  14       71.17       73.49      1.38 o
   4   4  14      549.65      558.65      6.56 o
   5   4  14       27.41       24.80      1.00 o
  -9   5  14      211.94      219.72      3.42 o
  -8   5  14       23.09       26.42      1.17 o
  -7   5  14      427.82      440.51      5.33 o
  -6   5  14       42.62       50.18      1.20 o
  -5   5  14      143.57      151.64      2.74 o
  -4   5  14      127.71      117.34      1.65 o
  -3   5  14        4.92        5.60      0.49 o
  -2   5  14      951.27      916.13      8.70 o
  -1   5  14       89.58       85.56      1.20 o
   0   5  14      927.40      897.18      8.53 o
   1   5  14      290.92      286.48      3.04 o
   2   5  14       13.77       12.20      0.55 o
   3   5  14      334.70      338.61      4.17 o
   4   5  14      209.14      195.25      2.72 o
   5   5  14        0.24        0.00      0.63 o
  -9   6  14       87.54       89.37      1.96 o
  -8   6  14       10.07       10.56      1.26 o
  -7   6  14        0.22        0.65      0.63 o
  -6   6  14       90.47       90.30      1.62 o
  -5   6  14      285.24      302.26      3.83 o
  -4   6  14      153.69      136.46      1.97 o
  -3   6  14        3.10        2.54      0.39 o
  -2   6  14      266.06      249.88      2.83 o
  -1   6  14      876.92      849.57      9.97 o
   0   6  14        4.27        3.40      0.51 o
   1   6  14       55.26       53.72      0.97 o
   2   6  14        5.99        6.70      0.46 o
   3   6  14       67.60       65.90      1.20 o
   4   6  14       27.65       22.83      1.02 o
   5   6  14       25.18       22.00      1.46 o
  -9   7  14      229.61      220.77      3.90 o
  -8   7  14      116.13      117.16      2.14 o
  -7   7  14      392.86      387.21      5.19 o
  -6   7  14       86.53       83.69      1.47 o
  -5   7  14      509.93      517.10      6.02 o
  -4   7  14      218.27      210.12      2.48 o
  -3   7  14      390.65      366.04      4.89 o
  -2   7  14      361.43      348.98      4.20 o
  -1   7  14      103.38      109.39      1.68 o
   0   7  14       71.62       69.80      1.47 o
   1   7  14       98.04      103.49      1.88 o
   2   7  14       50.78       48.40      0.98 o
   3   7  14       22.20       25.53      0.81 o
   4   7  14       57.08       49.62      1.28 o
   5   7  14       12.41       10.85      0.98 o
  -8   8  14       35.30       34.57      1.23 o
  -7   8  14      139.63      141.99      2.35 o
  -6   8  14        3.37        1.86      0.61 o
  -5   8  14        2.98        3.88      0.63 o
  -4   8  14      147.14      138.55      2.60 o
  -3   8  14      131.59      116.54      2.41 o
  -2   8  14       40.81       40.71      1.03 o
  -1   8  14       28.08       26.38      1.03 o
   0   8  14      325.47      315.59      4.35 o
   1   8  14       14.50       15.57      0.98 o
   2   8  14       43.02       43.46      2.21 o
   3   8  14       32.46       36.41      1.34 o
   4   8  14       71.03       74.76      1.52 o
  -8   9  14       50.80       53.06      1.72 o
  -7   9  14      161.15      159.60      2.29 o
  -6   9  14      377.60      355.66      7.18 o
  -5   9  14        0.87        1.56      0.74 o
  -4   9  14     1339.17     1333.50     18.17 o
  -3   9  14       27.20       25.50      0.98 o
  -2   9  14       46.33       48.53      1.21 o
  -1   9  14       20.85       25.76      0.88 o
   0   9  14        1.82        2.75      0.64 o
   1   9  14       63.25       68.61      1.66 o
   2   9  14       96.92      101.14      2.18 o
   3   9  14       26.35       26.77      1.41 o
   4   9  14       19.23       17.94      1.06 o
  -8  10  14       82.80       83.61      3.62 o
  -7  10  14       23.08       18.98      1.12 o
  -6  10  14       78.59       80.97      1.95 o
  -5  10  14        0.26        0.56      0.70 o
  -4  10  14      454.37      464.02      6.80 o
  -3  10  14       69.05       64.14      1.35 o
  -2  10  14        2.06        2.72      0.53 o
  -1  10  14      161.10      157.35      2.38 o
   0  10  14       20.26       21.43      1.29 o
   1  10  14        6.98        4.81      0.79 o
   2  10  14        1.26        2.64      0.67 o
   3  10  14        3.99        2.83      0.78 o
   4  10  14       27.33       28.84      1.79 o
  -7  11  14        1.14        2.54      0.94 o
  -6  11  14       28.61       27.18      1.34 o
  -5  11  14        3.15        5.17      0.78 o
  -4  11  14       19.91       18.39      1.13 o
  -3  11  14       56.26       60.86      1.49 o
  -2  11  14       56.62       49.14      1.15 o
  -1  11  14       78.03       74.50      1.39 o
   0  11  14        5.58        8.45      0.70 o
   1  11  14      126.19      138.43      2.55 o
   2  11  14      106.84      107.70      2.27 o
   3  11  14      472.36      477.91      7.17 o
  -6  12  14      416.57      408.87      6.24 o
  -5  12  14      725.03      724.59     10.30 o
  -4  12  14       18.11       13.36      0.85 o
  -3  12  14       57.82       59.78      1.31 o
  -2  12  14       77.55       77.76      1.48 o
  -1  12  14      252.45      234.60      3.26 o
   0  12  14      200.17      211.66      3.53 o
   1  12  14        0.12        1.32      0.57 o
   2  12  14      148.72      151.86      2.83 o
  -6  13  14      150.94      165.41      3.11 o
  -5  13  14       11.13       11.60      0.99 o
  -4  13  14        0.62        0.17      0.70 o
  -3  13  14      341.59      362.28      4.74 o
  -2  13  14       85.11       76.96      1.43 o
  -1  13  14        1.37        1.37      0.46 o
   0  13  14       23.37       20.24      0.99 o
   1  13  14       13.36        9.66      0.85 o
   2  13  14        0.18        1.69      0.70 o
  -5  14  14      252.19      247.35      4.04 o
  -4  14  14      148.74      151.90      2.77 o
  -3  14  14      350.83      350.15      4.59 o
  -2  14  14       21.53       18.53      0.78 o
  -1  14  14       17.96       17.91      0.77 o
   0  14  14      192.93      197.42      3.33 o
   1  14  14        5.50        4.51      0.73 o
  -3  15  14        0.04        0.54      0.59 o
  -2  15  14      649.68      664.72     11.41 o
  -1  15  14       79.73       74.86      2.47 o
  -9   1  15      369.51      380.51      5.50 o
  -8   1  15      334.85      351.66      4.52 o
  -7   1  15     1255.06     1272.03     12.96 o
  -6   1  15      129.18      130.63      1.92 o
  -5   1  15      655.65      646.64      6.82 o
  -4   1  15      141.80      138.02      1.92 o
  -3   1  15       15.60       14.73      0.73 o
  -2   1  15      327.00      322.59      4.05 o
  -1   1  15       79.61       64.75      1.32 o
   0   1  15        1.26        2.42      0.54 o
   1   1  15       29.26       29.85      0.99 o
   2   1  15       58.22       57.72      1.29 o
   3   1  15      129.73      134.59      2.18 o
   4   1  15       30.00       31.04      1.14 o
   5   1  15      224.86      231.35      3.74 o
  -9   2  15      162.15      176.58      3.03 o
  -8   2  15      395.03      387.66      5.18 o
  -7   2  15       11.46       11.57      0.72 o
  -6   2  15        0.50        0.53      0.47 o
  -5   2  15      121.28      128.61      1.78 o
  -4   2  15      215.27      205.73      2.47 o
  -3   2  15       79.22       79.20      1.25 o
  -2   2  15       82.49       90.40      1.32 o
  -1   2  15      219.17      206.45      2.41 o
   0   2  15        9.91       12.83      0.69 o
   1   2  15      210.27      193.20      2.71 o
   2   2  15      263.05      266.04      3.51 o
   3   2  15      180.55      190.68      2.76 o
   4   2  15      187.76      192.30      3.19 o
   5   2  15      210.40      225.30      3.67 o
  -9   3  15      308.94      316.78      4.53 o
  -8   3  15       55.17       60.54      1.44 o
  -7   3  15        6.77        5.44      0.69 o
  -6   3  15       21.87       21.65      0.89 o
  -5   3  15      171.94      165.90      2.14 o
  -4   3  15      280.42      274.27      3.15 o
  -3   3  15      113.31      103.55      1.51 o
  -2   3  15      115.49      120.73      1.55 o
  -1   3  15      228.68      223.80      2.46 o
   0   3  15      508.28      500.95      5.30 o
   1   3  15      131.93      147.57      1.93 o
   2   3  15      152.48      153.51      2.02 o
   3   3  15      326.53      335.68      4.82 o
   4   3  15        0.54        0.00      0.70 o
   5   3  15      111.88      115.88      2.68 o
  -9   4  15       47.54       53.37      1.55 o
  -8   4  15      232.66      227.81      3.45 o
  -7   4  15       18.07       17.79      0.83 o
  -6   4  15      652.57      685.99      7.88 o
  -5   4  15      179.42      178.03      2.48 o
  -4   4  15      894.98      872.54      8.94 o
  -3   4  15      506.78      484.95      4.84 o
  -2   4  15      110.56      105.08      1.40 o
  -1   4  15      467.47      458.29      4.59 o
   0   4  15       53.94       47.46      1.07 o
   1   4  15      145.46      148.66      1.82 o
   2   4  15        0.03        0.00      0.50 o
   3   4  15      116.38      111.93      1.82 o
   4   4  15      106.92       92.71      1.68 o
   5   4  15        4.68        4.59      1.14 o
  -8   5  15      131.04      128.08      2.35 o
  -7   5  15        0.03        0.41      0.64 o
  -6   5  15        9.61       11.96      0.72 o
  -5   5  15      137.78      149.52      2.20 o
  -4   5  15      404.93      416.06      4.95 o
  -3   5  15      222.81      222.97      3.68 o
  -2   5  15       13.01       11.03      0.53 o
  -1   5  15       43.90       45.97      0.87 o
   0   5  15        3.29        1.94      0.43 o
   1   5  15       70.68       81.43      1.48 o
   2   5  15        6.37        6.58      0.59 o
   3   5  15      208.24      216.51      2.91 o
   4   5  15        0.04        0.00      0.61 o
  -8   6  15      176.38      176.60      2.89 o
  -7   6  15      709.49      713.94      8.99 o
  -6   6  15      502.13      482.69      6.28 o
  -5   6  15      143.81      154.81      2.24 o
  -4   6  15       30.76       33.28      0.86 o
  -3   6  15       97.14       95.34      1.41 o
  -2   6  15        0.20        0.00      0.37 o
  -1   6  15      297.13      303.50      4.35 o
   0   6  15       27.55       30.79      0.74 o
   1   6  15      252.23      262.01      3.02 o
   2   6  15      160.08      163.83      2.10 o
   3   6  15        0.31        0.00      0.55 o
   4   6  15      377.22      404.64      5.43 o
  -8   7  15       19.69       18.68      1.10 o
  -7   7  15      171.08      164.59      2.68 o
  -6   7  15        0.31        0.00      0.59 o
  -5   7  15       40.08       41.93      1.15 o
  -4   7  15      249.43      221.67      2.88 o
  -3   7  15      137.65      145.13      2.39 o
  -2   7  15       73.93       66.43      1.51 o
  -1   7  15      113.04      113.60      2.02 o
   0   7  15      636.74      653.60      8.30 o
   1   7  15      467.38      469.01      6.18 o
   2   7  15        0.74        0.72      0.70 o
   3   7  15      133.90      136.05      1.96 o
   4   7  15        1.81        2.24      1.04 o
  -8   8  15       26.81       28.65      1.39 o
  -7   8  15        2.08        2.93      0.69 o
  -6   8  15       54.29       46.09      1.18 o
  -5   8  15      303.18      316.18      4.98 o
  -4   8  15       72.98       74.73      1.80 o
  -3   8  15        1.04        0.00      0.67 o
  -2   8  15        4.81        5.61      1.44 o
  -1   8  15       32.63       38.93      1.36 o
   0   8  15        4.74        6.69      0.78 o
   1   8  15       43.55       44.31      1.38 o
   2   8  15      215.24      222.57      3.72 o
   3   8  15      297.89      290.31      4.70 o
   4   8  15      127.09      134.38      4.83 o
  -7   9  15      116.42      120.10      2.13 o
  -6   9  15        1.85        2.55      0.78 o
  -5   9  15        8.09        6.59      1.18 o
  -4   9  15        3.94        5.63      0.78 o
  -3   9  15      254.40      264.17      7.27 o
  -2   9  15       26.74       23.60      1.14 o
  -1   9  15        2.70        4.57      0.67 o
   0   9  15       73.45       73.39      1.76 o
   1   9  15      100.17      106.83      2.79 o
   2   9  15      187.92      192.85      3.39 o
   3   9  15       50.74       44.27      1.52 o
  -7  10  15        0.87        0.97      0.84 o
  -6  10  15       22.61       22.41      1.44 o
  -5  10  15        6.41        7.71      1.08 o
  -4  10  15      436.13      434.68      6.47 o
  -3  10  15       74.85       68.13      1.74 o
  -2  10  15      199.22      180.28      3.11 o
  -1  10  15        8.54        8.27      0.70 o
   0  10  15       12.14       11.83      1.08 o
   1  10  15       20.65       25.36      1.17 o
   2  10  15      112.13      112.64      2.32 o
   3  10  15       12.40       12.67      0.96 o
  -6  11  15      170.19      164.52      3.07 o
  -5  11  15       58.62       62.62      1.76 o
  -4  11  15       40.93       39.37      1.42 o
  -3  11  15       13.15       11.48      0.85 o
  -2  11  15        4.08        5.04      0.57 o
  -1  11  15        1.18        1.03      0.66 o
   0  11  15      272.27      297.51      4.70 o
   1  11  15      185.46      188.57      3.29 o
   2  11  15       30.37       32.01      1.28 o
  -5  12  15       33.96       41.44      1.48 o
  -4  12  15       52.46       50.56      1.56 o
  -3  12  15      156.92      157.14      2.83 o
  -2  12  15      256.54      259.55      4.05 o
  -1  12  15      231.23      221.49      3.14 o
   0  12  15       15.21       15.73      0.96 o
   1  12  15       17.93       16.14      1.07 o
  -4  13  15      134.23      126.40      2.68 o
  -3  13  15      200.88      198.81      3.43 o
  -2  13  15      203.11      211.69      3.04 o
  -1  13  15      133.21      134.28      2.15 o
   0  13  15      108.00      101.91      2.13 o
  -8   0  16        0.58        0.74      1.10 o
  -7   0  16       96.77      108.09      2.50 o
  -6   0  16      155.64      161.86      3.15 o
  -5   0  16       68.75       66.85      1.80 o
  -4   0  16      149.52      144.79      2.78 o
  -3   0  16        8.81        7.10      0.84 o
  -2   0  16      102.01       97.06      2.73 o
  -1   0  16       46.20       55.22      3.75 o
   0   0  16       45.77       39.02      1.71 o
   1   0  16      105.63      104.59      2.91 o
   2   0  16       11.04       12.50      1.20 o
   3   0  16       20.57       17.65      1.37 o
   4   0  16       35.68       34.31      2.05 o
  -8   1  16       66.67       64.60      1.57 o
  -7   1  16       50.49       46.89      1.71 o
  -6   1  16      155.64      160.67      2.50 o
  -5   1  16        0.01        0.95      0.60 o
  -4   1  16      295.36      290.91      3.78 o
  -3   1  16      214.71      207.74      5.13 o
  -2   1  16      150.98      144.92      2.18 o
  -1   1  16       58.85       53.84      1.23 o
   0   1  16      117.60      115.79      1.87 o
   1   1  16       43.48       46.79      1.19 o
   2   1  16      175.28      170.17      2.57 o
   3   1  16       12.00       18.11      0.86 o
   4   1  16        0.19        0.00      0.84 o
  -8   2  16        1.45        0.82      0.81 o
  -7   2  16      203.80      188.33      3.16 o
  -6   2  16       49.39       51.41      1.35 o
  -5   2  16      388.09      384.28      4.81 o
  -4   2  16        0.55        0.10      0.56 o
  -3   2  16        0.43        0.43      0.54 o
  -2   2  16        0.19        0.63      0.54 o
  -1   2  16       34.25       27.49      0.95 o
   0   2  16       31.98       29.73      0.99 o
   1   2  16      443.95      446.17      5.48 o
   2   2  16        5.32        4.06      0.67 o
   3   2  16      355.94      359.84      5.18 o
   4   2  16      290.04      296.42      4.49 o
  -8   3  16      611.34      624.59      7.34 o
  -7   3  16       29.33       31.95      1.32 o
  -6   3  16      512.66      522.36      6.16 o
  -5   3  16      210.09      212.41      2.61 o
  -4   3  16      320.11      303.75      3.92 o
  -3   3  16      184.57      183.05      2.27 o
  -2   3  16       49.28       47.02      0.98 o
  -1   3  16      154.77      146.23      1.93 o
   0   3  16        4.76        5.96      0.60 o
   1   3  16       22.98       19.72      0.88 o
   2   3  16       29.79       27.80      1.20 o
   3   3  16        3.83        3.00      0.75 o
   4   3  16        4.06        1.33      1.40 o
  -8   4  16       40.97       42.18      1.38 o
  -7   4  16       75.81       75.05      1.55 o
  -6   4  16       69.81       73.51      1.44 o
  -5   4  16      152.96      148.89      2.21 o
  -4   4  16       64.90       67.18      1.38 o
  -3   4  16        0.59        1.04      0.50 o
  -2   4  16      304.39      298.43      3.16 o
  -1   4  16      557.24      557.16      5.49 o
   0   4  16       19.33       17.52      0.70 o
   1   4  16      185.48      194.91      2.63 o
   2   4  16        0.01        0.00      0.53 o
   3   4  16      217.29      214.61      3.43 o
   4   4  16        7.74        7.61      1.02 o
  -8   5  16      374.81      382.57      5.94 o
  -7   5  16      102.17       99.25      1.94 o
  -6   5  16       63.57       66.27      1.40 o
  -5   5  16      219.13      219.90      2.94 o
  -4   5  16        1.84        0.81      0.48 o
  -3   5  16       11.33       12.49      0.58 o
  -2   5  16      165.19      175.00      2.18 o
  -1   5  16      162.85      164.63      2.07 o
   0   5  16      277.55      277.62      3.20 o
   1   5  16       50.84       51.67      1.02 o
   2   5  16      607.84      629.70      7.27 o
   3   5  16      415.45      420.78      5.09 o
  -8   6  16       26.28       27.39      1.63 o
  -7   6  16       74.43       85.54      1.81 o
  -6   6  16       85.04       87.09      1.75 o
  -5   6  16        7.05        8.05      0.64 o
  -4   6  16      408.46      402.05      4.41 o
  -3   6  16       25.66       27.27      0.76 o
  -2   6  16        1.48        2.33      0.54 o
  -1   6  16       63.57       62.85      1.21 o
   0   6  16       62.99       68.04      1.31 o
   1   6  16       64.16       63.85      1.10 o
   2   6  16       39.43       42.25      0.95 o
   3   6  16       80.20       85.44      1.68 o
  -7   7  16        5.91        5.11      0.71 o
  -6   7  16       89.58       83.37      1.69 o
  -5   7  16        1.56        0.46      0.45 o
  -4   7  16        1.10        0.00      0.70 o
  -3   7  16       48.25       45.50      1.46 o
  -2   7  16       86.55       90.40      1.81 o
  -1   7  16      335.24      346.01      5.06 o
   0   7  16      913.73      938.18     11.66 o
   1   7  16        8.14       10.27      0.88 o
   2   7  16      311.94      324.63      5.11 o
   3   7  16       49.30       52.48      1.62 o
  -7   8  16      114.30      118.78      3.67 o
  -6   8  16        4.22        5.50      0.84 o
  -5   8  16      592.74      589.39     12.22 o
  -4   8  16        3.02        2.46      0.74 o
  -3   8  16        8.28        7.78      0.78 o
  -2   8  16       61.68       69.25      1.72 o
  -1   8  16        2.86        5.20      0.78 o
   0   8  16        3.63        1.11      0.74 o
   1   8  16        5.96        4.50      0.78 o
   2   8  16      135.43      148.01      2.78 o
  -6   9  16      280.23      290.59      4.70 o
  -5   9  16      205.61      204.79      3.58 o
  -4   9  16        0.80        0.00      0.74 o
  -3   9  16      784.23      787.55     11.09 o
  -2   9  16        2.57        0.80      0.67 o
  -1   9  16        2.10        1.62      1.07 o
   0   9  16       17.67       16.66      1.02 o
   1   9  16        3.95        3.01      0.74 o
   2   9  16      318.67      339.27      5.35 o
  -6  10  16       32.20       27.18      2.02 o
  -5  10  16       41.50       40.93      1.48 o
  -4  10  16       17.45       12.96      0.96 o
  -3  10  16      115.60      116.25      3.02 o
  -2  10  16        3.39        4.93      1.11 o
  -1  10  16      190.94      184.38      3.20 o
   0  10  16       17.65       16.14      1.02 o
   1  10  16       25.49       22.82      1.34 o
  -5  11  16       47.12       45.45      2.56 o
  -4  11  16       53.21       56.08      1.66 o
  -3  11  16       39.02       35.10      1.35 o
  -2  11  16       18.07       23.62      1.14 o
  -1  11  16      124.94      128.32      4.67 o
   0  11  16      182.28      188.70      3.34 o
   1  11  16        3.43        1.45      1.45 o
  -4  12  16      569.27      579.64      8.43 o
  -3  12  16       34.51       33.24      1.35 o
  -2  12  16      215.65      231.70      3.81 o
  -1  12  16      158.36      163.84      2.97 o
  -8   1  17       48.77       44.92      1.81 o
  -7   1  17        8.94        6.65      0.87 o
  -6   1  17      261.93      271.57      3.69 o
  -5   1  17       45.53       42.47      1.21 o
  -4   1  17       10.45       10.52      0.76 o
  -3   1  17      186.32      193.97      2.76 o
  -2   1  17        0.09        1.24      0.58 o
  -1   1  17      337.97      338.65      4.93 o
   0   1  17       35.79       41.44      1.29 o
   1   1  17      246.41      257.70      3.99 o
   2   1  17      155.73      157.43      2.81 o
   3   1  17        3.14        5.22      1.00 o
  -8   2  17       16.60       16.63      1.30 o
  -7   2  17       38.48       33.83      1.36 o
  -6   2  17       11.22       10.20      0.87 o
  -5   2  17       14.50       15.05      0.86 o
  -4   2  17        0.33        0.92      0.75 o
  -3   2  17       23.40       20.43      0.88 o
  -2   2  17      506.21      520.12      6.26 o
  -1   2  17        0.22        0.00      0.56 o
   0   2  17      186.80      202.14      2.85 o
   1   2  17       56.54       58.04      1.42 o
   2   2  17      222.48      239.13      3.74 o
   3   2  17      491.44      515.98      8.11 o
  -7   3  17       26.86       25.44      1.24 o
  -6   3  17       84.94       83.84      1.90 o
  -5   3  17       89.18       86.38      2.44 o
  -4   3  17      443.88      417.76      5.20 o
  -3   3  17      115.44      107.02      1.85 o
  -2   3  17       93.77       93.91      1.68 o
  -1   3  17      112.63      128.50      2.09 o
   0   3  17      186.14      176.91      3.35 o
   1   3  17      528.57      522.74      7.11 o
   2   3  17       91.91       92.74      1.95 o
   3   3  17      287.94      307.29      5.33 o
  -7   4  17       35.28       33.31      1.21 o
  -6   4  17        0.58        0.00      0.57 o
  -5   4  17      646.46      670.81      7.68 o
  -4   4  17       22.09       20.37      0.86 o
  -3   4  17        2.10        2.15      0.56 o
  -2   4  17      347.49      361.76      4.38 o
  -1   4  17      137.91      135.51      2.34 o
   0   4  17      107.30      115.88      2.12 o
   1   4  17      228.30      239.90      3.64 o
   2   4  17      136.00      143.83      2.58 o
   3   4  17       85.23       85.19      2.89 o
  -7   5  17      178.88      196.75      3.51 o
  -6   5  17      122.11      121.31      1.99 o
  -5   5  17       32.04       34.71      1.05 o
  -4   5  17      183.10      191.30      3.20 o
  -3   5  17       34.57       40.41      0.97 o
  -2   5  17      140.89      150.20      1.97 o
  -1   5  17        5.76        5.11      0.46 o
   0   5  17       11.60       12.77      0.56 o
   1   5  17       19.76       20.24      1.06 o
   2   5  17      433.38      462.37      6.41 o
  -7   6  17       89.72       90.94      2.13 o
  -6   6  17       49.28       46.22      1.31 o
  -5   6  17       10.25        4.42      0.58 o
  -4   6  17        5.14        5.39      0.49 o
  -3   6  17        6.74        6.99      0.51 o
  -2   6  17       61.01       69.33      1.28 o
  -1   6  17        0.47        1.68      0.62 o
   0   6  17       89.38       88.69      1.81 o
   1   6  17      222.90      234.02      3.50 o
   2   6  17      185.76      199.17      2.49 o
  -6   7  17        3.06        3.97      0.77 o
  -5   7  17       20.25       17.04      0.94 o
  -4   7  17      124.61      118.39      3.01 o
  -3   7  17       22.79       18.18      1.64 o
  -2   7  17      211.73      225.53      3.38 o
  -1   7  17      664.87      650.05      8.30 o
   0   7  17        0.73        0.00      0.74 o
   1   7  17        3.24        2.49      0.74 o
   2   7  17       44.24       42.31      1.52 o
  -6   8  17       83.75       91.30      2.17 o
  -5   8  17      126.69      137.60      2.68 o
  -4   8  17      168.40      172.77      3.15 o
  -3   8  17      139.88      139.46      3.25 o
  -2   8  17      203.24      201.47      3.48 o
  -1   8  17      151.06      170.22      3.06 o
   0   8  17       48.41       42.50      1.47 o
   1   8  17       62.69       59.50      1.66 o
  -5   9  17      158.56      158.25      3.02 o
  -4   9  17       18.38       22.73      1.20 o
  -3   9  17        0.02        1.02      0.81 o
  -2   9  17      131.84      136.48      2.64 o
  -1   9  17        0.57        2.34      0.95 o
   0   9  17       17.10       18.71      1.16 o
  -4  10  17       25.54       30.43      1.38 o
  -3  10  17      157.51      156.05      2.92 o
  -2  10  17       27.03       32.00      1.31 o
  -1  10  17       23.15       30.44      1.31 o
  -7   0  18        0.14        0.00      1.69 o
  -6   0  18      224.65      230.67      5.38 o
  -5   0  18      701.56      678.15     17.80 o
  -4   0  18        0.68        0.00      1.02 o
  -3   0  18        0.14        0.00      0.93 o
  -2   0  18       80.68       98.85      2.90 o
  -1   0  18      133.82      139.72      3.59 o
   0   0  18      379.00      382.67      7.86 o
   1   0  18      206.00      213.85      4.96 o
   2   0  18      250.44      260.42      8.22 o
  -7   1  18      351.06      358.15      5.98 o
  -6   1  18       45.27       40.46      1.67 o
  -5   1  18        7.67        8.65      0.85 o
  -4   1  18       75.47       68.96      1.69 o
  -3   1  18       88.31       88.77      1.90 o
  -2   1  18        4.37        5.12      0.75 o
  -1   1  18      146.73      149.05      2.65 o
   0   1  18        1.75        1.15      0.72 o
   1   1  18      141.76      157.96      2.81 o
   2   1  18      273.15      281.55      6.16 o
  -7   2  18        2.46        2.66      1.93 o
  -6   2  18        4.79        5.68      0.85 o
  -5   2  18       11.34       12.47      0.93 o
  -4   2  18        5.94        5.05      0.69 o
  -3   2  18       48.09       47.24      1.29 o
  -2   2  18       19.39       21.95      0.92 o
  -1   2  18       80.59       81.51      1.62 o
   0   2  18       61.47       66.82      1.65 o
   1   2  18       27.57       32.25      1.47 o
   2   2  18      507.13      546.74     15.97 o
  -6   3  18      309.42      322.00      4.76 o
  -5   3  18       70.76       65.57      1.78 o
  -4   3  18      307.33      315.65      4.61 o
  -3   3  18       80.49       86.21      1.86 o
  -2   3  18        3.02        3.41      0.71 o
  -1   3  18       11.11       14.02      0.86 o
   0   3  18       71.56       75.41      1.74 o
   1   3  18      469.56      516.12      7.03 o
  -6   4  18       35.83       39.20      1.70 o
  -5   4  18       86.40       97.35      2.07 o
  -4   4  18       19.42       18.52      0.99 o
  -3   4  18      268.91      286.02      5.13 o
  -2   4  18      275.44      267.98      3.97 o
  -1   4  18       23.18       23.44      1.10 o
   0   4  18      187.92      197.23      3.16 o
   1   4  18      249.95      269.03      4.72 o
  -6   5  18        2.32        2.46      0.68 o
  -5   5  18       93.93       99.54      1.70 o
  -4   5  18      284.57      294.12      3.83 o
  -3   5  18       68.23       66.96      1.57 o
  -2   5  18      259.96      248.07      3.27 o
  -1   5  18      267.53      289.15      3.74 o
   0   5  18        0.55        0.70      0.73 o
   1   5  18      241.62      239.97      4.35 o
  -5   6  18       30.58       33.12      1.38 o
  -4   6  18        6.16        7.19      0.51 o
  -3   6  18       12.89       16.16      0.88 o
  -2   6  18       53.38       59.42      1.46 o
  -1   6  18       38.61       36.08      1.21 o
   0   6  18       51.48       51.18      1.40 o
  -5   7  18        2.66        2.54      0.81 o
  -4   7  18       12.85       17.82      1.02 o
  -3   7  18       12.25       10.03      0.88 o
  -2   7  18       23.15       31.63      1.33 o
  -1   7  18      157.00      166.83      3.01 o
   0   7  18      499.34      548.53      7.95 o
  -4   8  18      376.94      377.94      7.14 o
  -3   8  18       30.92       31.59      1.47 o
  -2   8  18       78.81       79.92      1.94 o
  -1   8  18      405.93      438.94      6.56 o
  -5   1  19      323.84      324.87      5.67 o
  -4   1  19       27.17       30.16      1.26 o
  -3   1  19        0.40        0.00      0.69 o
  -2   1  19      183.29      188.51      3.17 o
  -1   1  19        5.65        5.72      0.85 o
   0   1  19      134.41      138.32      3.67 o
  -5   2  19        2.00        2.78      1.20 o
  -4   2  19      103.91      100.62      2.42 o
  -3   2  19        0.62        0.24      0.72 o
  -2   2  19      154.99      171.66      2.96 o
  -1   2  19       25.13       23.80      2.54 o
   0   2  19       77.70       81.38      2.82 o
  -5   3  19       42.22       40.48      1.72 o
  -4   3  19      125.16      128.56      2.82 o
  -3   3  19       41.44       37.85      1.62 o
  -2   3  19      179.13      194.05      4.60 o
  -1   3  19        0.73        0.00      0.84 o
  -4   4  19       43.03       46.76      1.75 o
  -3   4  19       78.06       82.78      2.17 o
  -2   4  19      170.90      170.23      3.33 o
  -1   4  19       57.80       60.14      1.89 o
  -3   5  19       89.51       96.67      2.40 o
  -2   5  19       58.88       56.50      1.84 o
 
